# Supplementary material for: Poly[bis(2,2′-bipyridine-κ2 N,N′)heptadeca-μ-oxido-tetraoxidodicopper(II)divanadate(IV)hexavanadate(V)]
Source: Acta Crystallogr Sect E Struct Rep Online. 2009 Dec 9;66(Pt 1):m32. doi: 10.1107/S1600536809052118 (PMC2980047; doi:10.1107/S1600536809052118)
Supplement: Supplementary file 1 [file e-66-00m32-sup1.cif]

##############################################################################
###                                                                        ###
###        Electronic paper (Acta Crystallographica Section E)             ###
###                                                                        ###
##############################################################################
#                                                                            #
# This CIF contains the data in a paper accepted for publication in Acta     #
# Crystallographica Section E. It conforms to the requirements of Notes      #
# for Authors for Section E, and has been peer reviewed under the auspices   #
# of the IUCr Commission on Journals.                                        #
#                                                                            #
# Full details of the Crystallographic Information File format               #
# are given in the paper "The Crystallographic Information File (CIF):       #
# a New Standard Archive File for Crystallography" by S. R. Hall, F. H.      #
# Allen and I. D. Brown [Acta Cryst. (1991), A47, 655-685].                  #
#                                                                            #
# The current version of the core CIF dictionary is obtainable from          #
# ftp://ftp.iucr.org/pub/cif_core.dic. The current version number is 2.4.    #
#                                                                            #
# Software is freely available for graphical display of the structure(s) in  #
# this CIF.  For information consult the CIF home page http://www.iucr.org/  #
# cif/home.html                                                              #
#                                                                            #
# This file may be used for bona fide research purposes within the           #
# scientific community so long as proper attribution is given to the journal # 
# article from which it was obtained.                                        #
#                                                                            #
##############################################################################
                                             
data_I
_audit_creation_method     SHELXL-97
_chemical_name_systematic
;
Poly[bis(2,2'-bipyridine-
\k^2^<i>N</i>,<i>N</i>')heptadeca-\m-oxido-
tetraoxidodicopper(II)divanadate(IV)hexavanadate(V)]
;
_chemical_name_common     'Bis [(2,2'bipyridine) copper(II)]octavanadate(IV)'
_chemical_formula_moiety     'C10 H8 Cu N2 O10.50 V4'
_chemical_formula_sum     'C10 H8 Cu N2 O10.50 V4'
_chemical_formula_iupac     '[Cu2 V8 O21 (C10 H8 N2)2]'
_chemical_formula_weight     591.48
_chemical_melting_point     ?
_symmetry_cell_setting     Triclinic
_symmetry_space_group_name_H-M     'P -1'
_symmetry_space_group_name_Hall     '-P 1'
loop_
    _symmetry_equiv_pos_as_xyz
    'x, y, z'
    '-x, -y, -z'
_cell_length_a     8.0721(16)
_cell_length_b     9.764(2)
_cell_length_c     11.607(2)
_cell_angle_alpha     85.58(3)
_cell_angle_beta     72.79(3)
_cell_angle_gamma     72.28(3)
_cell_volume     832.4(3)
_cell_formula_units_Z     2
_cell_measurement_reflns_used     3536
_cell_measurement_theta_min     2.76
_cell_measurement_theta_max     26.09
_cell_measurement_temperature     293(2)
_exptl_crystal_description     block
_exptl_crystal_colour     brown
_exptl_crystal_size_max     0.20
_exptl_crystal_size_mid     0.18
_exptl_crystal_size_min     0.16
_exptl_crystal_density_diffrn     2.360
_exptl_crystal_density_meas     ?
_exptl_crystal_density_method     'not measured'
_exptl_crystal_F_000     574
_exptl_absorpt_coefficient_mu     3.479
_exptl_absorpt_correction_type     'multi-scan'
_exptl_absorpt_process_details     '(ABSCOR; Higashi, 1995)'
_exptl_absorpt_correction_T_min     0.504
_exptl_absorpt_correction_T_max     0.573
_exptl_special_details
;
 ?
;
_diffrn_ambient_temperature     293(2)
_diffrn_radiation_type     MoK\a
_diffrn_radiation_wavelength     0.71073
_diffrn_radiation_source     'fine-focus sealed tube'
_diffrn_radiation_monochromator     graphite
_diffrn_measurement_device_type     'Rigaku R-AXIS RAPID'
_diffrn_measurement_method     '\w scans'
_diffrn_detector_area_resol_mean     10
_diffrn_reflns_number     7138
_diffrn_reflns_av_R_equivalents     0.0175
_diffrn_reflns_av_sigmaI/netI     0.0254
_diffrn_reflns_theta_min     2.19
_diffrn_reflns_theta_max     26.09
_diffrn_reflns_theta_full     26.09
_diffrn_measured_fraction_theta_max     0.993
_diffrn_measured_fraction_theta_full     0.993
_diffrn_reflns_limit_h_min     -9
_diffrn_reflns_limit_h_max     9
_diffrn_reflns_limit_k_min     -12
_diffrn_reflns_limit_k_max     12
_diffrn_reflns_limit_l_min     -14
_diffrn_reflns_limit_l_max     14
_diffrn_standards_number     0
_diffrn_standards_interval_count     0
_diffrn_standards_interval_time     0
_diffrn_standards_decay_%     0
_refine_special_details
;
 Refinement of F^2^ against ALL reflections.  The weighted R-factor wR and
 goodness of fit S are based on F^2^, conventional R-factors R are based
 on F, with F set to zero for negative F^2^. The threshold expression of
 F^2^ > 2sigma(F^2^) is used only for calculating R-factors(gt) etc. and is
 not relevant to the choice of reflections for refinement.  R-factors based
 on F^2^ are statistically about twice as large as those based on F, and R-
 factors based on ALL data will be even larger.
;
_reflns_number_total     3261
_reflns_number_gt     2916
_reflns_threshold_expression     >2sigma(I)
_refine_ls_structure_factor_coef     Fsqd
_refine_ls_matrix_type     full
_refine_ls_R_factor_all     0.0277
_refine_ls_R_factor_gt     0.0235
_refine_ls_wR_factor_gt     0.0543
_refine_ls_wR_factor_ref     0.0564
_refine_ls_goodness_of_fit_ref     1.064
_refine_ls_restrained_S_all     1.064
_refine_ls_number_reflns     3261
_refine_ls_number_parameters     282
_refine_ls_number_restraints     0
_refine_ls_hydrogen_treatment     mixed
_refine_ls_weighting_scheme     calc
_refine_ls_weighting_details
         'calc w=1/[\s^2^(Fo^2^)+(0.0235P)^2^+0.7292P] where P=(Fo^2^+2Fc^2^)/3'
_atom_sites_solution_hydrogens     geom
_atom_sites_solution_primary     direct
_atom_sites_solution_secondary     difmap
_refine_ls_shift/su_max     0.001
_refine_ls_shift/su_mean     0.000
_refine_diff_density_max     0.391
_refine_diff_density_min     -0.369
_refine_ls_extinction_method     none
_refine_ls_extinction_coef     ?
loop_
    _atom_type_symbol
    _atom_type_description
    _atom_type_scat_dispersion_real
    _atom_type_scat_dispersion_imag
    _atom_type_scat_source
    'C' 'C' 0.0033 0.0016
                         'International Tables Vol C Tables 4.2.6.8 and 6.1.1.4'
    'H' 'H' 0.0000 0.0000
                         'International Tables Vol C Tables 4.2.6.8 and 6.1.1.4'
    'N' 'N' 0.0061 0.0033
                         'International Tables Vol C Tables 4.2.6.8 and 6.1.1.4'
    'O' 'O' 0.0106 0.0060
                         'International Tables Vol C Tables 4.2.6.8 and 6.1.1.4'
    'Cu' 'Cu' 0.3201 1.2651
                         'International Tables Vol C Tables 4.2.6.8 and 6.1.1.4'
    'V' 'V' 0.3005 0.5294
                         'International Tables Vol C Tables 4.2.6.8 and 6.1.1.4'
_computing_data_collection     'RAPID-AUTO (Rigaku, 1998)'
_computing_cell_refinement     'RAPID-AUTO (Rigaku, 1998)'
_computing_data_reduction     'RAPID-AUTO (Rigaku, 1998)'
_computing_structure_solution     'SHELXS97 (Sheldrick, 2008)'
_computing_structure_refinement     'SHELXL (Sheldrick, 2008)'
_computing_molecular_graphics     'ORTEP-3 (Burnett & Johnson, 1996)'
_computing_publication_material     'SHELXTL97 (Sheldrick, 2008)'
loop_
    _atom_site_type_symbol
    _atom_site_label
    _atom_site_fract_x
    _atom_site_fract_y
    _atom_site_fract_z
    _atom_site_U_iso_or_equiv
    _atom_site_adp_type
    _atom_site_calc_flag
    _atom_site_refinement_flags
    _atom_site_occupancy
    _atom_site_disorder_assembly
    _atom_site_disorder_group
    C C1 0.2395(4) 0.5437(3) 0.9302(3) 0.0289(7) Uani d . 1 . .
    C C2 0.2805(5) 0.4323(3) 1.0073(3) 0.0320(7) Uani d . 1 . .
    C C3 0.4432(5) 0.3260(3) 0.9710(3) 0.0317(7) Uani d . 1 . .
    C C4 0.5612(4) 0.3335(3) 0.8579(3) 0.0274(6) Uani d . 1 . .
    C C5 0.5109(4) 0.4469(3) 0.7846(2) 0.0198(6) Uani d . 1 . .
    C C6 0.6235(4) 0.4644(3) 0.6616(2) 0.0201(6) Uani d . 1 . .
    C C7 0.7827(4) 0.3634(3) 0.6024(3) 0.0284(7) Uani d . 1 . .
    C C8 0.8728(4) 0.3894(3) 0.4858(3) 0.0322(7) Uani d . 1 . .
    C C9 0.8050(4) 0.5152(3) 0.4314(3) 0.0306(7) Uani d . 1 . .
    C C10 0.6460(4) 0.6144(3) 0.4955(3) 0.0265(6) Uani d . 1 . .
    Cu Cu1 0.31722(4) 0.71169(3) 0.70685(3) 0.01922(9) Uani d . 1 . .
    H H1 0.128(4) 0.617(3) 0.952(3) 0.029(8) Uiso d . 1 . .
    H H2 0.200(4) 0.430(3) 1.081(3) 0.029(8) Uiso d . 1 . .
    H H3 0.472(4) 0.254(4) 1.021(3) 0.033(9) Uiso d . 1 . .
    H H4 0.668(4) 0.267(3) 0.832(3) 0.029(8) Uiso d . 1 . .
    H H5 0.823(4) 0.284(4) 0.644(3) 0.036(9) Uiso d . 1 . .
    H H6 0.987(4) 0.315(3) 0.445(3) 0.029(8) Uiso d . 1 . .
    H H7 0.865(4) 0.532(3) 0.356(3) 0.027(8) Uiso d . 1 . .
    H H8 0.591(4) 0.703(3) 0.461(3) 0.026(8) Uiso d . 1 . .
    N N1 0.3521(3) 0.5516(2) 0.8213(2) 0.0210(5) Uani d . 1 . .
    N N2 0.5557(3) 0.5887(2) 0.6079(2) 0.0205(5) Uani d . 1 . .
    O O1 0.4258(3) 0.8537(2) 0.79009(18) 0.0333(5) Uani d . 1 . .
    O O2 0.3334(3) 1.0721(2) 0.41281(17) 0.0276(4) Uani d . 1 . .
    O O3 0.3006(3) 0.8439(2) 0.57234(18) 0.0270(4) Uani d . 1 . .
    O O4 0.0648(3) 0.8000(2) 0.79171(18) 0.0296(5) Uani d . 1 . .
    O O5 0.0000 1.0000 0.5000 0.0330(7) Uani d S 1 . .
    O O6 0.0361(3) 1.3383(2) 0.81792(17) 0.0274(5) Uani d . 1 . .
    O O7 -0.3076(3) 0.9544(2) 0.82587(18) 0.0308(5) Uani d . 1 . .
    O O8 0.3910(2) 1.1332(2) 0.75539(17) 0.0262(4) Uani d . 1 . .
    O O9 0.1379(3) 1.1176(2) 0.65337(16) 0.0244(4) Uani d . 1 . .
    O O10 -0.0633(3) 1.0792(2) 0.87494(17) 0.0247(4) Uani d . 1 . .
    O O11 -0.1608(3) 0.8630(2) 1.02173(17) 0.0284(5) Uani d . 1 . .
    V V1 0.54061(6) 0.96749(5) 0.74290(4) 0.01637(11) Uani d . 1 . .
    V V2 0.12848(6) 1.16967(5) 0.81859(4) 0.01575(10) Uani d . 1 . .
    V V3 -0.11097(6) 0.92167(5) 0.87896(4) 0.01417(10) Uani d . 1 . .
    V V4 0.19437(6) 1.00633(5) 0.53774(4) 0.01430(10) Uani d . 1 . .
loop_
    _atom_site_aniso_label
    _atom_site_aniso_U_11
    _atom_site_aniso_U_22
    _atom_site_aniso_U_33
    _atom_site_aniso_U_12
    _atom_site_aniso_U_13
    _atom_site_aniso_U_23
    C1 0.0296(16) 0.0257(16) 0.0275(16) -0.0045(14) -0.0062(13) 0.0000(13)
    C2 0.0417(19) 0.0330(17) 0.0197(16) -0.0140(15) -0.0046(14) 0.0047(13)
    C3 0.0436(19) 0.0250(16) 0.0297(17) -0.0111(14) -0.0167(15) 0.0108(13)
    C4 0.0263(16) 0.0228(15) 0.0316(17) -0.0029(13) -0.0113(13) 0.0033(12)
    C5 0.0228(14) 0.0174(13) 0.0222(14) -0.0052(11) -0.0113(11) -0.0006(11)
    C6 0.0199(14) 0.0171(13) 0.0243(14) -0.0036(11) -0.0095(11) -0.0003(11)
    C7 0.0241(15) 0.0252(16) 0.0335(17) -0.0007(13) -0.0115(13) 0.0008(13)
    C8 0.0220(15) 0.0311(17) 0.0360(18) -0.0008(13) -0.0030(14) -0.0057(14)
    C9 0.0281(16) 0.0340(17) 0.0266(17) -0.0104(14) -0.0017(13) -0.0011(13)
    C10 0.0281(16) 0.0274(16) 0.0238(15) -0.0085(13) -0.0079(13) 0.0045(12)
    Cu1 0.01834(17) 0.01617(17) 0.02058(18) -0.00094(13) -0.00635(13)
                                                                     0.00129(13)
    N1 0.0232(12) 0.0174(11) 0.0210(12) -0.0046(9) -0.0061(10) 0.0021(9)
    N2 0.0209(12) 0.0172(11) 0.0233(12) -0.0040(9) -0.0080(10) 0.0016(9)
    O1 0.0460(13) 0.0461(13) 0.0204(10) -0.0322(11) -0.0096(10) 0.0041(9)
    O2 0.0322(11) 0.0334(11) 0.0166(10) -0.0143(9) -0.0020(8) 0.0021(8)
    O3 0.0280(11) 0.0242(10) 0.0260(11) -0.0007(9) -0.0119(9) 0.0042(8)
    O4 0.0204(10) 0.0293(11) 0.0314(12) 0.0006(9) -0.0038(9) -0.0022(9)
    O5 0.0244(15) 0.0468(19) 0.0342(17) -0.0099(14) -0.0179(13) -0.0021(14)
    O6 0.0340(11) 0.0217(10) 0.0213(10) -0.0047(9) -0.0038(9) 0.0000(8)
    O7 0.0211(10) 0.0457(13) 0.0304(12) -0.0080(9) -0.0159(9) -0.0024(10)
    O8 0.0198(10) 0.0335(11) 0.0233(10) -0.0052(9) -0.0064(8) 0.0014(9)
    O9 0.0282(11) 0.0295(11) 0.0163(10) -0.0069(9) -0.0084(8) -0.0033(8)
    O10 0.0246(10) 0.0259(10) 0.0267(11) -0.0124(9) -0.0075(8) 0.0029(8)
    O11 0.0348(12) 0.0411(12) 0.0181(10) -0.0201(10) -0.0132(9) 0.0078(9)
    V1 0.0148(2) 0.0247(2) 0.0129(2) -0.00865(19) -0.00619(17) 0.00187(17)
    V2 0.0192(2) 0.0173(2) 0.0117(2) -0.00599(18) -0.00523(17) 0.00065(17)
    V3 0.0121(2) 0.0199(2) 0.0120(2) -0.00499(17) -0.00582(16) 0.00196(17)
    V4 0.0136(2) 0.0184(2) 0.0109(2) -0.00274(17) -0.00571(17) 0.00037(16)
_geom_special_details
;
 All esds (except the esd in the dihedral angle between two l.s. planes)
 are estimated using the full covariance matrix.  The cell esds are taken
 into account individually in the estimation of esds in distances, angles
 and torsion angles; correlations between esds in cell parameters are only
 used when they are defined by crystal symmetry.  An approximate (isotropic)
 treatment of cell esds is used for estimating esds involving l.s. planes.
;
loop_
    _geom_bond_atom_site_label_1
    _geom_bond_atom_site_label_2
    _geom_bond_site_symmetry_2
    _geom_bond_distance
    _geom_bond_publ_flag
    C1 N1 . 1.333(4) ?
    C1 C2 . 1.378(4) ?
    C1 H1 . 0.94(3) ?
    C2 C3 . 1.375(5) ?
    C2 H2 . 0.91(3) ?
    C3 C4 . 1.387(4) ?
    C3 H3 . 0.90(3) ?
    C4 C5 . 1.379(4) ?
    C4 H4 . 0.89(3) ?
    C5 N1 . 1.348(3) ?
    C5 C6 . 1.477(4) ?
    C6 N2 . 1.357(3) ?
    C6 C7 . 1.381(4) ?
    C7 C8 . 1.379(4) ?
    C7 H5 . 0.91(3) ?
    C8 C9 . 1.372(4) ?
    C8 H6 . 0.99(3) ?
    C9 C10 . 1.389(4) ?
    C9 H7 . 0.89(3) ?
    C10 N2 . 1.340(4) ?
    C10 H8 . 0.96(3) ?
    Cu1 O4 . 1.934(2) ?
    Cu1 O3 . 1.957(2) ?
    Cu1 N1 . 1.980(2) ?
    Cu1 N2 . 1.991(2) ?
    Cu1 O1 . 2.252(2) ?
    O1 V1 . 1.621(2) ?
    O2 V4 . 1.763(2) ?
    O2 V1 2_676 1.797(2) ?
    O3 V4 . 1.6398(19) ?
    O4 V3 . 1.661(2) ?
    O5 V4 2_576 1.7684(6) ?
    O5 V4 . 1.7684(6) ?
    O6 V2 . 1.588(2) ?
    O7 V1 1_455 1.7405(19) ?
    O7 V3 . 1.8003(19) ?
    O8 V1 . 1.686(2) ?
    O8 V2 . 1.953(2) ?
    O9 V4 . 1.6586(19) ?
    O9 V2 . 1.9957(19) ?
    O10 V3 . 1.6894(19) ?
    O10 V2 . 1.936(2) ?
    O11 V3 . 1.6840(19) ?
    O11 V2 2_577 1.9363(19) ?
    V1 O7 1_655 1.7405(19) ?
    V1 O2 2_676 1.797(2) ?
    V2 O11 2_577 1.9363(19) ?
loop_
    _geom_angle_atom_site_label_1
    _geom_angle_atom_site_label_2
    _geom_angle_atom_site_label_3
    _geom_angle_site_symmetry_1
    _geom_angle_site_symmetry_3
    _geom_angle
    _geom_angle_publ_flag
    N1 C1 C2 . . 122.2(3) ?
    N1 C1 H1 . . 116.7(19) ?
    C2 C1 H1 . . 121.0(19) ?
    C3 C2 C1 . . 118.9(3) ?
    C3 C2 H2 . . 121(2) ?
    C1 C2 H2 . . 120(2) ?
    C2 C3 C4 . . 119.2(3) ?
    C2 C3 H3 . . 119(2) ?
    C4 C3 H3 . . 121(2) ?
    C5 C4 C3 . . 118.9(3) ?
    C5 C4 H4 . . 120(2) ?
    C3 C4 H4 . . 121(2) ?
    N1 C5 C4 . . 121.5(3) ?
    N1 C5 C6 . . 114.8(2) ?
    C4 C5 C6 . . 123.7(3) ?
    N2 C6 C7 . . 121.4(3) ?
    N2 C6 C5 . . 114.4(2) ?
    C7 C6 C5 . . 124.2(3) ?
    C8 C7 C6 . . 119.0(3) ?
    C8 C7 H5 . . 124(2) ?
    C6 C7 H5 . . 117(2) ?
    C9 C8 C7 . . 119.8(3) ?
    C9 C8 H6 . . 122.7(18) ?
    C7 C8 H6 . . 117.5(18) ?
    C8 C9 C10 . . 119.0(3) ?
    C8 C9 H7 . . 119(2) ?
    C10 C9 H7 . . 122(2) ?
    N2 C10 C9 . . 121.5(3) ?
    N2 C10 H8 . . 116.0(18) ?
    C9 C10 H8 . . 122.4(18) ?
    O4 Cu1 O3 . . 91.37(9) ?
    O4 Cu1 N1 . . 94.77(10) ?
    O3 Cu1 N1 . . 170.15(9) ?
    O4 Cu1 N2 . . 167.12(9) ?
    O3 Cu1 N2 . . 90.36(9) ?
    N1 Cu1 N2 . . 81.96(10) ?
    O4 Cu1 O1 . . 95.62(9) ?
    O3 Cu1 O1 . . 90.80(8) ?
    N1 Cu1 O1 . . 96.24(9) ?
    N2 Cu1 O1 . . 97.12(9) ?
    C1 N1 C5 . . 119.1(2) ?
    C1 N1 Cu1 . . 126.2(2) ?
    C5 N1 Cu1 . . 114.58(18) ?
    C10 N2 C6 . . 119.3(2) ?
    C10 N2 Cu1 . . 126.54(19) ?
    C6 N2 Cu1 . . 114.11(18) ?
    V1 O1 Cu1 . . 136.75(11) ?
    V4 O2 V1 . 2_676 142.02(12) ?
    V4 O3 Cu1 . . 143.18(12) ?
    V3 O4 Cu1 . . 156.12(13) ?
    V4 O5 V4 2_576 . 180.0 ?
    V1 O7 V3 1_455 . 166.30(13) ?
    V1 O8 V2 . . 123.33(11) ?
    V4 O9 V2 . . 154.58(12) ?
    V3 O10 V2 . . 143.70(12) ?
    V3 O11 V2 . 2_577 153.85(12) ?
    O1 V1 O8 . . 107.63(11) ?
    O1 V1 O7 . 1_655 110.71(11) ?
    O8 V1 O7 . 1_655 111.38(10) ?
    O1 V1 O2 . 2_676 108.79(10) ?
    O8 V1 O2 . 2_676 109.54(10) ?
    O7 V1 O2 1_655 2_676 108.75(10) ?
    O6 V2 O11 . 2_577 103.25(10) ?
    O6 V2 O10 . . 107.76(10) ?
    O11 V2 O10 2_577 . 86.50(9) ?
    O6 V2 O8 . . 107.90(10) ?
    O11 V2 O8 2_577 . 87.79(9) ?
    O10 V2 O8 . . 144.26(9) ?
    O6 V2 O9 . . 99.91(10) ?
    O11 V2 O9 2_577 . 156.82(9) ?
    O10 V2 O9 . . 85.62(9) ?
    O8 V2 O9 . . 85.96(9) ?
    O4 V3 O11 . . 110.09(11) ?
    O4 V3 O10 . . 110.01(10) ?
    O11 V3 O10 . . 110.08(10) ?
    O4 V3 O7 . . 110.49(10) ?
    O11 V3 O7 . . 108.55(10) ?
    O10 V3 O7 . . 107.58(10) ?
    O3 V4 O9 . . 109.67(10) ?
    O3 V4 O2 . . 111.30(10) ?
    O9 V4 O2 . . 107.76(10) ?
    O3 V4 O5 . . 108.67(8) ?
    O9 V4 O5 . . 111.12(7) ?
    O2 V4 O5 . . 108.34(7) ?
loop_
    _geom_hbond_atom_site_label_D
    _geom_hbond_atom_site_label_H
    _geom_hbond_atom_site_label_A
    _geom_hbond_site_symmetry_A
    _geom_hbond_distance_DH
    _geom_hbond_distance_HA
    _geom_hbond_distance_DA
    _geom_hbond_angle_DHA
    C1 H1 O4 . 0.94(3) 2.53(3) 3.068(4) 117(2)
    C2 H2 O6 2_577 0.91(3) 2.57(3) 3.132(4) 121(2)
    C4 H4 O10 1_645 0.89(3) 2.53(3) 3.330(4) 150(3)
    C7 H5 O9 1_645 0.91(3) 2.59(3) 3.306(4) 136(3)
    C9 H7 O6 2_676 0.89(3) 2.36(3) 3.216(4) 160(3)
    C10 H8 O3 . 0.96(3) 2.36(3) 2.937(4) 118(2)
data_New_Global_Publ_Block
_journal_date_recd_electronic     2009-11-20
_journal_date_accepted     2009-12-03
_journal_name_full     'Acta Crystallographica, Section E'
_journal_year     2010
_journal_volume     66
_journal_issue      1
_journal_page_first     m32
_journal_page_last     m32
_journal_paper_category     QM
_journal_coeditor_code     PV2241
_publ_contact_author_name     'Li Kong'
_publ_contact_author_address
;
Jilin institute of chemicaltechnology, Jilin 132012, PR China
;
_publ_contact_author_email     'yhhhhyhhy@163.com'
_publ_contact_author_fax     ?
_publ_contact_author_phone     '+86 432 64806371'
_publ_section_title
;\
Poly[bis(2,2'-bipyridine-\
\k^2^<i>N</i>,<i>N</i>')heptadeca-\m-oxido-\
tetraoxidodicopper(II)divanadate(IV)hexavanadate(V)]
;
loop_
    _publ_author_name
    _publ_author_footnote
    _publ_author_address
    'Yu, Hai-hui' .
;
College of Chemical Engineering, North East Dianli University, Jilin 132012,
People's Republic of China
;
    'Kong, Li' .
;
Jilin Institute of Chemical Technology, Jilin 132012,
People's Republic of China
;
_publ_section_synopsis     .
