# Supplementary material for: Poly[bis(2,2′-bipyridine-κ2 N,N′)heptadeca-μ-oxido-tetraoxidodicopper(II)divanadate(IV)hexavanadate(V)]
Source: Acta Crystallogr Sect E Struct Rep Online. 2009 Dec 9;66(Pt 1):m32. doi: 10.1107/S1600536809052118 (PMC2980047; doi:10.1107/S1600536809052118)
Supplement: Supplementary file 2 [file e-66-00m32-Isup2.hkl]

# 
# h,k,l, Fc-squared, Fo-squared, sigma(Fo-squared) and status flag 
# 
data_I
_shelx_title ' k in P-1' 
_shelx_refln_list_code          4 
_shelx_F_calc_maximum      277.80 
_exptl_crystal_F_000       574.00 
_reflns_d_resolution_high  0.8081 
 
loop_ 
 _symmetry_equiv_pos_as_xyz 
 'x, y, z' 
 '-x, -y, -z' 
 
_cell_length_a     8.0721 
_cell_length_b     9.7644 
_cell_length_c    11.6071 
_cell_angle_alpha  85.579 
_cell_angle_beta   72.788 
_cell_angle_gamma  72.281 
 
_shelx_F_squared_multiplier     1.000 
 
loop_ 
 _refln_index_h 
 _refln_index_k 
 _refln_index_l 
 _refln_F_squared_calc 
 _refln_F_squared_meas 
 _refln_F_squared_sigma 
 _refln_observed_status 
   1   0   0      195.70      158.32      8.63 o 
   2   0   0      381.05      365.04      6.86 o 
   3   0   0      885.77      849.82     17.35 o 
   4   0   0     2937.04     2983.63     29.00 o 
   5   0   0     2174.89     2124.48     39.49 o 
   6   0   0      819.35      779.72     21.11 o 
   7   0   0      159.68      155.29     11.76 o 
   8   0   0      341.90      322.86     17.28 o 
   9   0   0     1117.47     1119.24     33.13 o 
  -8   1   0        9.90       14.05      6.54 o 
  -7   1   0      400.27      452.87     18.76 o 
  -6   1   0      124.72      147.27     10.63 o 
  -5   1   0      627.86      650.25     18.06 o 
  -4   1   0     5600.75     5615.75     48.29 o 
  -3   1   0      129.73      104.80      4.75 o 
  -2   1   0     8274.71     8108.03     59.20 o 
  -1   1   0     2599.29     2793.22     23.56 o 
   0   1   0    12247.34    12693.55    150.92 o 
   1   1   0     3911.36     3813.72     46.95 o 
   2   1   0     3291.02     3344.93     29.32 o 
   3   1   0    13670.04    13067.16    115.68 o 
   4   1   0      426.14      411.40      9.45 o 
   5   1   0        1.28        3.23      2.49 o 
   6   1   0      242.43      241.18     12.10 o 
   7   1   0     1649.12     1651.83     33.70 o 
   8   1   0      117.90      121.36     12.63 o 
   9   1   0       82.70       82.39     11.51 o 
  -8   2   0      121.44      116.19     18.68 o 
  -7   2   0      877.65      864.58     26.26 o 
  -6   2   0     1888.35     1914.58     54.31 o 
  -5   2   0      240.72      225.94     11.77 o 
  -4   2   0      178.71      152.85      6.34 o 
  -3   2   0     1317.40     1229.74     20.46 o 
  -2   2   0     2872.17     2755.98     37.20 o 
  -1   2   0     7111.22     7290.03     70.14 o 
   0   2   0     6156.07     6378.01     60.12 o 
   1   2   0    14143.27    14630.73    123.88 o 
   2   2   0     2244.72     2350.64     23.58 o 
   3   2   0    10031.03     9510.79     74.07 o 
   4   2   0      954.04      950.59     14.93 o 
   5   2   0     8735.44     8712.47     67.21 o 
   6   2   0     1858.24     1805.44     31.72 o 
   7   2   0       67.25       71.46     17.52 o 
   8   2   0      249.52      281.63     18.29 o 
   9   2   0       30.78       29.40      8.57 o 
  -8   3   0     2264.67     2324.05     51.12 o 
  -7   3   0       19.38       17.48      7.24 o 
  -6   3   0      257.61      223.67     13.81 o 
  -5   3   0        6.39       18.38      5.03 o 
  -4   3   0     4118.49     4118.44     50.44 o 
  -3   3   0     1198.66     1215.67     17.24 o 
  -2   3   0      123.97      103.13      4.80 o 
  -1   3   0     1926.42     2115.98     21.15 o 
   0   3   0     1417.29     1268.72     13.82 o 
   1   3   0    16541.34    16587.01    149.52 o 
   2   3   0      337.93      356.48      6.23 o 
   3   3   0       53.81       42.80      3.30 o 
   4   3   0     1281.71     1276.07     17.87 o 
   5   3   0      926.69      906.74     16.32 o 
   6   3   0     5049.90     4929.97     47.70 o 
   7   3   0     1041.24     1050.16     25.77 o 
   8   3   0      754.09      733.44     23.25 o 
   9   3   0      678.66      637.27     28.35 o 
  -7   4   0      505.48      468.38     26.25 o 
  -6   4   0      620.32      544.38     20.81 o 
  -5   4   0     1150.55     1150.85     27.68 o 
  -4   4   0      545.11      520.90     16.98 o 
  -3   4   0     1037.57     1089.01     18.76 o 
  -2   4   0      489.56      524.88     11.23 o 
  -1   4   0      943.66      829.39     13.22 o 
   0   4   0        9.14       46.25      4.06 o 
   1   4   0     1291.59     1328.54     27.09 o 
   2   4   0      480.90      421.91     13.86 o 
   3   4   0      622.59      584.34     10.91 o 
   4   4   0     4957.05     4901.80     41.95 o 
   5   4   0      232.32      218.31     10.23 o 
   6   4   0      793.08      761.17     16.45 o 
   7   4   0      293.97      278.63     19.31 o 
   8   4   0      195.00      222.22     13.90 o 
   9   4   0       39.51       37.93     10.20 o 
  -7   5   0        1.16        9.47      7.38 o 
  -6   5   0      235.57      241.74     15.61 o 
  -5   5   0     3047.91     3173.94     49.98 o 
  -4   5   0        0.51        3.09      4.37 o 
  -3   5   0     2605.63     2586.48     30.86 o 
  -2   5   0        1.23       13.40      4.36 o 
  -1   5   0        9.02        9.43      2.80 o 
   0   5   0       93.30      101.13      4.69 o 
   1   5   0       98.15       75.52      6.13 o 
   2   5   0     1097.69     1094.05     25.05 o 
   3   5   0     2895.16     2686.46     55.65 o 
   4   5   0     2877.41     2803.17     28.25 o 
   5   5   0        3.49        6.01      3.41 o 
   6   5   0      486.58      476.64     19.04 o 
   7   5   0      293.58      308.51     24.01 o 
   8   5   0      360.90      375.22     27.35 o 
   9   5   0       25.89       36.50     12.96 o 
  -6   6   0       78.10       65.83     10.57 o 
  -5   6   0      551.22      553.88     21.06 o 
  -4   6   0      668.21      683.78     26.66 o 
  -3   6   0      756.44      740.24     20.49 o 
  -2   6   0     3106.98     3087.49     34.75 o 
  -1   6   0     2276.18     2285.58     31.75 o 
   0   6   0     1189.54     1211.34     18.57 o 
   1   6   0     1848.32     1708.36     43.30 o 
   2   6   0     3301.77     3304.79     51.33 o 
   3   6   0     1451.46     1383.13     31.26 o 
   4   6   0       36.06       31.92      6.83 o 
   5   6   0     1686.56     1667.17     36.73 o 
   6   6   0     2000.48     1928.39     55.26 o 
   7   6   0      688.48      760.10     33.95 o 
   8   6   0      142.61      137.56     19.88 o 
   9   6   0        8.57       -3.10      8.75 o 
  -5   7   0       79.46       81.55     13.46 o 
  -4   7   0       96.69       92.43     11.61 o 
  -3   7   0      207.56      221.39     15.96 o 
  -2   7   0      186.66      226.02     14.27 o 
  -1   7   0      639.25      631.66     22.23 o 
   0   7   0     2148.93     2148.36     34.81 o 
   1   7   0     1836.07     1821.71     51.02 o 
   2   7   0     3849.24     3847.89     75.70 o 
   3   7   0       61.13       56.40     16.54 o 
   4   7   0      936.86      938.70     28.11 o 
   5   7   0        0.37        0.07      5.20 o 
   6   7   0     3272.83     3241.59     58.13 o 
   7   7   0       13.25       29.73      8.46 o 
   8   7   0      305.14      261.92     26.16 o 
   9   7   0      139.71      104.64     20.59 o 
  -4   8   0      562.90      669.50     42.54 o 
  -3   8   0        0.02       35.62     13.76 o 
  -2   8   0       30.86       22.82     11.61 o 
  -1   8   0       20.88       24.14      5.83 o 
   0   8   0      491.36      494.01     17.74 o 
   1   8   0       30.54       21.14      5.88 o 
   2   8   0      630.54      599.67     23.62 o 
   3   8   0     1508.01     1439.56     37.02 o 
   4   8   0     3733.08     3703.75     63.73 o 
   5   8   0      900.10      881.46     29.97 o 
   6   8   0       37.46       35.00      9.25 o 
   7   8   0      164.83      173.81     16.36 o 
   8   8   0       31.40       13.04     11.29 o 
  -3   9   0      306.75      288.24     30.45 o 
  -2   9   0       30.94       60.91     16.46 o 
  -1   9   0       43.65       35.56      7.53 o 
   0   9   0      315.77      311.31     19.55 o 
   1   9   0       12.12        9.88      5.43 o 
   2   9   0      477.69      493.40     37.29 o 
   3   9   0      100.07       87.27     11.90 o 
   4   9   0      911.58      903.26     31.39 o 
   5   9   0     1094.29     1084.78     35.13 o 
   6   9   0      125.71      130.72     24.65 o 
   7   9   0     3090.34     3179.94     65.03 o 
   8   9   0        8.92        2.00      7.98 o 
  -2  10   0     1631.84     1713.91     56.89 o 
  -1  10   0      386.89      366.50     23.56 o 
   0  10   0       60.46       61.01      9.55 o 
   1  10   0        5.14        5.31      8.02 o 
   2  10   0      205.98      222.40     40.15 o 
   3  10   0      270.17      238.29     30.29 o 
   4  10   0        9.35        9.17      7.73 o 
   5  10   0      407.54      394.70     40.03 o 
   6  10   0        4.10       18.60     19.32 o 
   7  10   0     1843.42     1937.51     51.97 o 
  -1  11   0        7.56       11.33      9.16 o 
   0  11   0      631.16      665.34     24.82 o 
   1  11   0     1323.76     1428.65     69.45 o 
   2  11   0      109.22       94.77     20.71 o 
   3  11   0       13.46       21.92      9.47 o 
   4  11   0      295.06      272.13     21.04 o 
   5  11   0      809.24      895.12     35.73 o 
   6  11   0       46.35       36.88     12.34 o 
   2  12   0        0.01       -7.39      7.39 o 
   3  12   0      681.07      712.15     33.17 o 
  -5 -11   1      983.19      993.68    104.28 o 
  -4 -11   1       40.02       35.90     10.99 o 
  -3 -11   1       99.55       68.46     12.37 o 
  -2 -11   1     1199.30     1187.65     40.28 o 
  -1 -11   1       19.60       19.28      9.55 o 
   0 -11   1      316.56      351.31     30.52 o 
   1 -11   1        7.68        4.76      7.07 o 
  -7 -10   1      483.79      481.76     27.51 o 
  -6 -10   1      483.20      444.81     25.88 o 
  -5 -10   1      197.35      178.06     17.46 o 
  -4 -10   1       29.15       16.57      9.82 o 
  -3 -10   1       23.03       18.28      8.51 o 
  -2 -10   1     2762.26     2816.47     59.71 o 
  -1 -10   1       10.41       10.96      7.66 o 
   0 -10   1      658.65      662.81     23.31 o 
   1 -10   1       37.89       41.82      8.61 o 
   2 -10   1        5.65        6.27      8.25 o 
  -7  -9   1        0.79        6.59      7.59 o 
  -6  -9   1     1032.73      990.07     60.19 o 
  -5  -9   1      574.05      545.62     25.36 o 
  -4  -9   1     1178.50     1173.12     35.91 o 
  -3  -9   1       74.16       68.81     11.15 o 
  -2  -9   1      837.78      828.08     31.69 o 
  -1  -9   1       82.01       81.67     21.83 o 
   0  -9   1      290.83      302.17     15.63 o 
   1  -9   1     2818.32     2911.76     49.54 o 
   2  -9   1      123.50      114.88     14.48 o 
   3  -9   1       40.43       28.39     13.04 o 
   4  -9   1       49.82       65.52     18.37 o 
  -8  -8   1     1357.09     1396.89     60.83 o 
  -7  -8   1       24.80       19.54      8.46 o 
  -6  -8   1      347.19      333.42     20.00 o 
  -5  -8   1       79.14       70.35     14.43 o 
  -4  -8   1     1061.54     1107.84     32.96 o 
  -3  -8   1     2162.00     2032.46     44.74 o 
  -2  -8   1      349.77      397.03     19.57 o 
  -1  -8   1     5330.41     5367.02     77.95 o 
   0  -8   1      104.43       98.36      9.39 o 
   1  -8   1     2604.80     2727.01     43.02 o 
   2  -8   1       99.63      104.30     11.71 o 
   3  -8   1     1304.79     1272.05     54.71 o 
   4  -8   1      573.43      599.53     39.68 o 
   5  -8   1      123.94      114.18     22.26 o 
  -8  -7   1       47.19       45.88     15.11 o 
  -7  -7   1       11.38       12.30      6.50 o 
  -6  -7   1      914.74      851.12     28.80 o 
  -5  -7   1     1138.10     1148.73     32.54 o 
  -4  -7   1       94.45       94.91     10.88 o 
  -3  -7   1        0.39       -2.01      8.15 o 
  -2  -7   1      557.26      555.10     20.91 o 
  -1  -7   1    11000.88    10619.31    118.48 o 
   0  -7   1      939.44      961.71     22.86 o 
   1  -7   1      119.22      129.81      9.63 o 
   2  -7   1      104.96      116.38     20.40 o 
   3  -7   1      620.86      603.81     23.85 o 
   4  -7   1     2074.87     2192.98     40.36 o 
   5  -7   1      499.42      516.18     21.39 o 
  -9  -6   1      125.16      138.59     21.79 o 
  -8  -6   1      284.45      231.22     24.49 o 
  -7  -6   1     1998.92     2040.47     65.28 o 
  -6  -6   1        1.79        1.40      5.65 o 
  -5  -6   1       54.72       52.91      8.54 o 
  -4  -6   1       36.19       36.53      6.83 o 
  -3  -6   1     4462.16     4281.48     61.22 o 
  -2  -6   1       62.44       71.54     10.89 o 
  -1  -6   1     3611.91     3628.10     74.50 o 
   0  -6   1      427.04      378.93     13.19 o 
   1  -6   1       42.11       48.77      4.50 o 
   2  -6   1    13102.48    13261.36    110.29 o 
   3  -6   1        0.17        1.53      3.14 o 
   4  -6   1        1.40        4.98      4.75 o 
   5  -6   1       23.19       27.92      7.42 o 
   6  -6   1      625.15      645.81     24.38 o 
  -9  -5   1      194.54      175.33     22.82 o 
  -8  -5   1       52.37       31.81     11.61 o 
  -7  -5   1     4730.08     4635.06    102.17 o 
  -6  -5   1       99.91      120.60     18.77 o 
  -5  -5   1     1676.45     1633.12     34.60 o 
  -4  -5   1      938.14      948.73     24.82 o 
  -3  -5   1       28.92       19.46      5.18 o 
  -2  -5   1     3389.50     3317.07     59.79 o 
  -1  -5   1      179.37      233.54     11.43 o 
   0  -5   1     2060.54     1980.55     22.80 o 
   1  -5   1     2322.92     2417.04     30.92 o 
   2  -5   1     2581.72     2564.57     33.66 o 
   3  -5   1     1940.59     1980.24     36.51 o 
   4  -5   1      213.09      199.80     11.81 o 
   5  -5   1     1595.31     1640.70     34.19 o 
   6  -5   1      100.92      105.54     13.22 o 
   7  -5   1      205.81      222.92     16.53 o 
  -9  -4   1     1896.52     1819.66     64.49 o 
  -8  -4   1     1312.85     1351.72     38.59 o 
  -7  -4   1      464.51      450.76     30.93 o 
  -6  -4   1       25.09       22.03      4.91 o 
  -5  -4   1     5013.40     5092.14     53.84 o 
  -4  -4   1     4126.50     4085.23     63.91 o 
  -3  -4   1     2109.21     2144.94     26.42 o 
  -2  -4   1      183.00      272.57     11.33 o 
  -1  -4   1     3528.14     3414.46     44.69 o 
   0  -4   1      847.54      786.93     12.08 o 
   1  -4   1     1516.05     1691.09     23.03 o 
   2  -4   1       31.13       49.46      9.91 o 
   3  -4   1       22.13       25.54      4.20 o 
   4  -4   1       68.74       73.82      7.68 o 
   5  -4   1     3970.67     4021.48     60.95 o 
   6  -4   1      202.92      179.93     13.06 o 
   7  -4   1      429.06      468.22     20.65 o 
  -9  -3   1      860.20      816.40     32.57 o 
  -8  -3   1       87.60       90.81     28.62 o 
  -7  -3   1      654.52      669.16     26.76 o 
  -6  -3   1     2609.79     2505.03     38.64 o 
  -5  -3   1       30.74       33.55      4.35 o 
  -4  -3   1     1878.82     1850.46     25.25 o 
  -3  -3   1     2117.14     2205.09     26.50 o 
  -2  -3   1     1341.00     1132.59     15.65 o 
  -1  -3   1        6.17        2.46      5.25 o 
   0  -3   1     3171.31     3184.83     26.63 o 
   1  -3   1     5277.45     5643.12     48.72 o 
   2  -3   1     4374.44     4323.26     41.46 o 
   3  -3   1     2441.76     2323.90     28.57 o 
   4  -3   1     1356.24     1360.50     18.25 o 
   5  -3   1     1021.68      968.20     27.93 o 
   6  -3   1      289.69      272.22     14.35 o 
   7  -3   1       67.87       72.51     12.03 o 
   8  -3   1      407.05      415.36     20.74 o 
  -9  -2   1       37.10       33.08     10.09 o 
  -8  -2   1       13.70        8.97      6.72 o 
  -7  -2   1     1271.85     1218.12     28.77 o 
  -6  -2   1     3638.61     3621.50     48.81 o 
  -5  -2   1      441.51      461.80     11.49 o 
  -4  -2   1     4664.57     4789.86     41.30 o 
  -3  -2   1     5122.08     5360.15     41.75 o 
  -2  -2   1       33.95       31.33      3.14 o 
  -1  -2   1      966.89      977.50     16.00 o 
   0  -2   1      873.60      882.56     11.50 o 
   1  -2   1     7153.38     7336.23     56.61 o 
   2  -2   1     5688.69     5482.64     46.54 o 
   3  -2   1        3.53        1.58      1.58 o 
   4  -2   1      171.13      153.09      8.73 o 
   5  -2   1     2993.31     3108.17     51.44 o 
   6  -2   1        1.20        8.10      4.63 o 
   7  -2   1     1112.43     1132.48     29.38 o 
   8  -2   1      250.91      277.05     17.10 o 
  -9  -1   1      448.79      405.33     24.46 o 
  -8  -1   1     1093.01     1037.28     29.37 o 
  -7  -1   1      679.70      666.09     33.72 o 
  -6  -1   1       60.89       60.88      7.61 o 
  -5  -1   1     1111.97     1026.03     23.56 o 
  -4  -1   1      145.48      129.62      6.09 o 
  -3  -1   1     4046.71     3766.92     35.53 o 
  -2  -1   1     1616.68     1600.52     18.50 o 
  -1  -1   1     2813.24     2840.09     24.07 o 
   0  -1   1      811.71      836.47     11.30 o 
   1  -1   1        0.69        2.70      1.52 o 
   2  -1   1     2505.70     2571.80     22.83 o 
   3  -1   1     1668.42     1647.82     20.19 o 
   4  -1   1     1891.19     2080.79     38.83 o 
   5  -1   1     9785.84     9420.21    114.74 o 
   6  -1   1        1.83        6.00      3.84 o 
   7  -1   1      223.44      238.24     14.13 o 
   8  -1   1      100.74       83.40     10.77 o 
   9  -1   1      187.75      152.44     26.52 o 
  -8   0   1       11.42       15.16      6.64 o 
  -7   0   1       97.66      105.68     10.66 o 
  -6   0   1     1881.58     1847.98     34.39 o 
  -5   0   1      118.92      100.95     10.51 o 
  -4   0   1     4049.58     3944.91     34.76 o 
  -3   0   1       10.98        6.54      1.62 o 
  -2   0   1     1820.85     1836.21     22.11 o 
  -1   0   1     1730.06     1651.82     20.62 o 
   1   0   1    11087.81    11347.58     97.01 o 
   2   0   1     5139.77     5402.10     49.28 o 
   3   0   1     1001.57      974.03     14.28 o 
   4   0   1      478.11      490.83     20.78 o 
   5   0   1     8965.60     9205.47     78.00 o 
   6   0   1      427.20      432.25     18.15 o 
   7   0   1      484.45      501.59     18.39 o 
   8   0   1     2326.32     2335.81     49.34 o 
   9   0   1      105.18      107.31     12.88 o 
  -8   1   1      560.68      560.86     26.87 o 
  -7   1   1      677.35      693.89     23.36 o 
  -6   1   1     4735.71     4669.64     60.80 o 
  -5   1   1        3.61       11.70      7.06 o 
  -4   1   1      242.55      225.90     11.49 o 
  -3   1   1     2305.80     2506.87     31.97 o 
  -2   1   1     4464.78     4505.86     42.87 o 
  -1   1   1    16774.60    16909.42    199.26 o 
   0   1   1      823.52      812.31     16.10 o 
   1   1   1      106.03      129.08      4.71 o 
   2   1   1     2671.38     2626.96     24.31 o 
   3   1   1     6018.74     6131.82     67.98 o 
   4   1   1    10744.16    11197.72     87.45 o 
   5   1   1       33.05       32.80      4.33 o 
   6   1   1      332.74      355.65     16.34 o 
   7   1   1        6.07        7.25      4.98 o 
   8   1   1     4782.89     4712.85     98.06 o 
   9   1   1       51.65       42.91      9.11 o 
  -8   2   1        2.42        7.50      7.18 o 
  -7   2   1      518.92      494.51     23.94 o 
  -6   2   1     3050.49     3008.98     47.88 o 
  -5   2   1     2443.75     2408.33     42.91 o 
  -4   2   1        6.65       12.87      5.21 o 
  -3   2   1    10150.43    10425.01     62.19 o 
  -2   2   1     2107.89     2216.30     21.13 o 
  -1   2   1     9336.82     9294.63     61.09 o 
   0   2   1     1642.35     1734.25     18.15 o 
   1   2   1     7246.10     7640.90     68.46 o 
   2   2   1      992.88     1073.17     13.99 o 
   3   2   1      369.85      409.82      9.51 o 
   4   2   1     5129.08     5166.06     76.59 o 
   5   2   1     1668.64     1658.10     24.85 o 
   6   2   1     6004.70     5879.91     59.51 o 
   7   2   1       30.36       20.65      5.76 o 
   8   2   1     1325.47     1240.06     30.44 o 
   9   2   1       99.88       87.49     15.42 o 
  -7   3   1      709.13      706.50     25.27 o 
  -6   3   1     1086.72     1040.13     28.01 o 
  -5   3   1       33.97       40.38      6.80 o 
  -4   3   1      481.08      480.84     16.03 o 
  -3   3   1    12590.31    11943.37     84.81 o 
  -2   3   1     3990.27     4199.61     35.83 o 
  -1   3   1      122.26      166.15      5.42 o 
   0   3   1     3722.14     3713.14     34.65 o 
   1   3   1     3037.88     3232.81     54.07 o 
   2   3   1     2817.32     2631.96     46.14 o 
   3   3   1        5.21        2.22      4.91 o 
   4   3   1     3130.55     3083.64     34.67 o 
   5   3   1      671.28      638.20     15.32 o 
   6   3   1     2536.43     2611.34     35.79 o 
   7   3   1     1235.21     1205.11     27.31 o 
   8   3   1       26.83       17.68      5.88 o 
   9   3   1     1839.63     1832.69     39.76 o 
  -7   4   1      289.05      257.66     32.96 o 
  -6   4   1     1416.59     1338.77     48.97 o 
  -5   4   1     1348.88     1320.35     30.24 o 
  -4   4   1       65.04       73.23      7.89 o 
  -3   4   1     4730.10     4802.87     54.95 o 
  -2   4   1      431.03      399.83      9.92 o 
  -1   4   1      140.44      130.67      7.37 o 
   0   4   1    14349.07    13801.06    104.11 o 
   1   4   1       16.47       22.60      3.53 o 
   2   4   1     1312.97     1387.33     62.62 o 
   3   4   1        9.27       17.50      2.81 o 
   4   4   1     4305.35     4310.89     44.22 o 
   5   4   1      245.76      227.24      9.83 o 
   6   4   1      248.14      252.08      9.80 o 
   7   4   1       14.77       12.31      4.76 o 
   8   4   1      103.50      113.52     10.76 o 
   9   4   1     1929.09     1949.82     40.59 o 
  -6   5   1      210.09      192.49     17.59 o 
  -5   5   1       36.43       36.97     10.46 o 
  -4   5   1     1033.60     1050.48     30.31 o 
  -3   5   1      495.27      509.61     20.07 o 
  -2   5   1     4847.82     4747.71     43.85 o 
  -1   5   1      429.26      442.35     12.43 o 
   0   5   1    15114.68    15229.04    116.64 o 
   1   5   1      101.36       89.30      4.65 o 
   2   5   1     5113.39     4977.46     62.33 o 
   3   5   1     3575.76     3539.14     41.91 o 
   4   5   1       63.94       64.86      5.30 o 
   5   5   1        7.85       13.85      3.43 o 
   6   5   1      304.69      301.21     12.56 o 
   7   5   1     1024.88     1016.13     28.70 o 
   8   5   1       39.81       54.07     13.12 o 
   9   5   1      578.05      589.67     35.30 o 
  -6   6   1      285.55      338.32     40.31 o 
  -5   6   1        3.92       12.88      8.98 o 
  -4   6   1      332.22      332.32     19.79 o 
  -3   6   1      619.38      658.94     59.20 o 
  -2   6   1     1925.00     2000.83     40.94 o 
  -1   6   1     3103.58     3111.11     39.02 o 
   0   6   1      953.00      958.43     29.50 o 
   1   6   1      797.61      757.73     18.55 o 
   2   6   1       60.10       70.02      8.28 o 
   3   6   1     7931.44     7601.21     89.36 o 
   4   6   1        0.15       -1.27      3.59 o 
   5   6   1     1191.78     1170.79     30.02 o 
   6   6   1       32.18       21.16      7.05 o 
   7   6   1      252.08      229.44     15.44 o 
   8   6   1        2.35        7.39      8.51 o 
   9   6   1        0.10       -1.43      8.03 o 
  -5   7   1      349.18      358.74     23.38 o 
  -4   7   1      555.74      573.63     26.06 o 
  -3   7   1        2.03        6.11      6.33 o 
  -2   7   1        4.61       16.80      6.40 o 
  -1   7   1     1393.01     1338.93     43.49 o 
   0   7   1     1442.56     1379.62     42.50 o 
   1   7   1     4884.53     4651.92     90.88 o 
   2   7   1       12.81        2.54      6.80 o 
   3   7   1       28.28       27.06      6.66 o 
   4   7   1       43.79       34.12      7.90 o 
   5   7   1      439.74      411.34     19.28 o 
   6   7   1      188.54      189.72     14.92 o 
   7   7   1       96.89      112.46     12.84 o 
   8   7   1      416.17      433.04     24.17 o 
   9   7   1      808.75      802.37     44.53 o 
  -4   8   1       38.44       27.35     14.23 o 
  -3   8   1      137.00      138.51     22.03 o 
  -2   8   1        1.19        5.72      8.75 o 
  -1   8   1      912.75      999.42     30.12 o 
   0   8   1     5255.71     5350.58     63.94 o 
   1   8   1      244.70      213.38     12.37 o 
   2   8   1      101.17       99.17     11.22 o 
   3   8   1      335.24      362.21     18.58 o 
   4   8   1     2742.69     2596.76     51.42 o 
   5   8   1      240.34      221.92     16.41 o 
   6   8   1       11.53       11.27      7.22 o 
   7   8   1       71.35       74.06     12.84 o 
   8   8   1      584.29      577.46     26.76 o 
  -3   9   1      692.12      743.85     45.88 o 
  -2   9   1      589.29      577.98     39.04 o 
  -1   9   1        5.73        5.42      5.42 o 
   0   9   1      140.73      133.70     11.33 o 
   1   9   1      108.91      111.09     17.00 o 
   2   9   1        5.80        2.40      5.69 o 
   3   9   1     1933.16     1823.35     44.53 o 
   4   9   1      695.54      637.65     38.52 o 
   5   9   1       42.32       26.30     15.54 o 
   6   9   1      181.87      199.81     32.16 o 
   7   9   1      139.09      136.93     15.98 o 
   8   9   1       53.41       70.81     13.08 o 
  -2  10   1       21.64       19.08     13.36 o 
  -1  10   1      497.57      515.97     26.92 o 
   0  10   1      400.03      426.05     25.47 o 
   1  10   1      697.49      748.14     28.11 o 
   2  10   1        2.20       -0.13      7.12 o 
   3  10   1     1138.50     1034.75     34.97 o 
   4  10   1       12.38       20.43      8.25 o 
   5  10   1      644.57      598.17     37.81 o 
   6  10   1      615.47      634.95     29.26 o 
   7  10   1       59.89       52.70     12.69 o 
  -1  11   1       87.12       90.72     21.79 o 
   0  11   1      593.23      631.64     24.19 o 
   1  11   1     1052.73     1139.94     31.72 o 
   2  11   1      251.05      283.64     20.95 o 
   3  11   1        2.09        1.23      9.78 o 
   4  11   1      417.59      382.58     24.30 o 
   5  11   1       53.42       38.13     19.16 o 
   6  11   1     1417.34     1438.30     45.57 o 
   2  12   1      544.37      546.41     38.09 o 
   3  12   1       10.06       18.40      8.71 o 
   4  12   1     1931.08     2148.05     78.08 o 
  -5 -11   2     2169.19     2118.69     60.35 o 
  -4 -11   2       22.90       15.90     10.22 o 
  -3 -11   2       18.58       20.86     10.60 o 
  -2 -11   2        8.45        2.14      7.89 o 
  -1 -11   2      117.46      133.67     16.66 o 
   0 -11   2       31.62       34.02     12.72 o 
   1 -11   2      220.99      243.23     16.88 o 
  -6 -10   2      160.69      144.67     17.48 o 
  -5 -10   2      101.90      135.21     28.27 o 
  -4 -10   2       58.57       52.92     12.16 o 
  -3 -10   2      119.39      144.26     19.16 o 
  -2 -10   2      418.34      418.74     23.48 o 
  -1 -10   2      461.11      486.02     24.95 o 
   0 -10   2      192.78      232.02     28.43 o 
   1 -10   2      345.43      343.32     37.69 o 
   2 -10   2      211.48      239.68     20.18 o 
  -7  -9   2      179.52      182.74     17.90 o 
  -6  -9   2       30.64       23.61      9.64 o 
  -5  -9   2      317.21      352.31     21.79 o 
  -4  -9   2       47.28       70.91     16.98 o 
  -3  -9   2      255.82      197.65     16.90 o 
  -2  -9   2      851.49      832.92     30.08 o 
  -1  -9   2        7.21        8.79      6.63 o 
   0  -9   2     1500.12     1483.88     32.75 o 
   1  -9   2      417.77      394.96     17.63 o 
   2  -9   2      667.12      678.13     26.53 o 
   3  -9   2       82.51       84.57     13.75 o 
   4  -9   2      310.70      285.29     31.17 o 
  -8  -8   2      565.94      525.74     38.56 o 
  -7  -8   2      194.44      196.85     24.29 o 
  -6  -8   2       64.11       53.73     10.95 o 
  -5  -8   2      899.40      910.91     35.26 o 
  -4  -8   2      251.48      278.82     20.28 o 
  -3  -8   2      171.32      143.94     21.67 o 
  -2  -8   2      143.75      150.91     13.77 o 
  -1  -8   2       20.18       13.33      6.54 o 
   0  -8   2        3.52        2.49      5.44 o 
   1  -8   2       96.20       86.78     14.11 o 
   2  -8   2      148.04      173.17     12.05 o 
   3  -8   2      631.35      729.77     41.19 o 
   4  -8   2     1828.98     1844.47     68.30 o 
   5  -8   2      179.55      174.85     25.52 o 
  -8  -7   2      328.08      341.43     31.41 o 
  -7  -7   2      150.02      184.39     22.74 o 
  -6  -7   2      184.42      182.28     29.46 o 
  -5  -7   2     2553.99     2610.82     64.41 o 
  -4  -7   2     1067.11     1056.47     30.37 o 
  -3  -7   2     1052.45     1008.14     34.55 o 
  -2  -7   2     1437.66     1435.02     59.44 o 
  -1  -7   2      754.80      725.74     24.18 o 
   0  -7   2      971.63      972.74     23.09 o 
   1  -7   2        5.87        6.44      4.01 o 
   2  -7   2      279.91      295.97     15.96 o 
   3  -7   2       79.78       81.37     16.62 o 
   4  -7   2      501.29      513.02     23.84 o 
   5  -7   2      917.59      988.56     28.60 o 
  -8  -6   2     1317.85     1281.04     55.18 o 
  -7  -6   2     1579.95     1670.17     59.87 o 
  -6  -6   2      108.39      117.51     13.76 o 
  -5  -6   2      387.64      392.10     18.27 o 
  -4  -6   2       18.69       12.77      6.16 o 
  -3  -6   2      555.44      531.55     19.57 o 
  -2  -6   2    14288.25    13972.96    140.86 o 
  -1  -6   2      380.08      374.57     16.12 o 
   0  -6   2       54.67       56.03      6.42 o 
   1  -6   2      241.64      237.09      8.85 o 
   2  -6   2      995.21     1010.07     21.34 o 
   3  -6   2     1395.03     1376.70     26.58 o 
   4  -6   2      833.91      822.94     23.05 o 
   5  -6   2       15.37       15.67      6.35 o 
   6  -6   2      575.04      611.67     23.51 o 
  -8  -5   2        1.67       11.45      9.70 o 
  -7  -5   2      568.85      545.54     32.92 o 
  -6  -5   2     1641.00     1611.97     53.59 o 
  -5  -5   2     1328.17     1320.21     47.51 o 
  -4  -5   2     6798.11     6712.59     90.45 o 
  -3  -5   2       70.90       66.23      8.27 o 
  -2  -5   2     8541.13     8581.86     71.21 o 
  -1  -5   2     1369.80     1426.72     19.28 o 
   0  -5   2     5997.95     6175.64     75.85 o 
   1  -5   2     6385.26     6344.82     52.09 o 
   2  -5   2      277.13      278.69     10.52 o 
   3  -5   2     1479.68     1439.22     25.48 o 
   4  -5   2      463.08      478.94     20.59 o 
   5  -5   2     1129.93     1146.99     34.39 o 
   6  -5   2       27.95       18.49      6.84 o 
   7  -5   2       87.33       88.21     23.93 o 
  -9  -4   2       25.95       36.66     13.68 o 
  -8  -4   2      602.89      633.56     36.42 o 
  -7  -4   2     1195.67     1212.41     34.58 o 
  -6  -4   2       10.20       16.40      6.32 o 
  -5  -4   2     3197.06     3186.35     58.86 o 
  -4  -4   2     5039.46     4992.37     50.87 o 
  -3  -4   2     6529.70     6539.85     58.94 o 
  -2  -4   2      415.15      413.50      9.94 o 
  -1  -4   2     5078.12     4973.11     44.66 o 
   0  -4   2       86.25      125.19     13.00 o 
   1  -4   2     6244.19     5819.30     53.05 o 
   2  -4   2        7.64       15.66      3.38 o 
   3  -4   2     5351.97     5487.51     76.60 o 
   4  -4   2       26.79       23.05      3.81 o 
   5  -4   2       55.23       60.59      9.28 o 
   6  -4   2     1014.11     1016.13     27.36 o 
   7  -4   2      122.10      129.83     17.31 o 
  -9  -3   2       26.27        0.34      7.31 o 
  -8  -3   2      375.87      328.63     20.64 o 
  -7  -3   2      137.64      125.27     12.89 o 
  -6  -3   2     1461.45     1375.18     34.28 o 
  -5  -3   2        2.75        7.27      3.30 o 
  -4  -3   2     2645.88     2711.88     33.26 o 
  -3  -3   2      203.74      184.61      7.38 o 
  -2  -3   2     1722.71     1595.95     26.12 o 
  -1  -3   2    15935.82    15463.87    160.95 o 
   0  -3   2     5315.54     5388.54     45.91 o 
   1  -3   2       40.85       44.33      5.80 o 
   2  -3   2      373.24      397.81     12.69 o 
   3  -3   2     3466.02     3406.34     37.25 o 
   4  -3   2     5232.80     5235.37     44.30 o 
   5  -3   2      575.73      560.57     37.21 o 
   6  -3   2      548.69      571.68     23.07 o 
   7  -3   2      396.96      445.10     19.49 o 
   8  -3   2      949.97      914.49     44.69 o 
  -8  -2   2      590.64      611.31     27.03 o 
  -7  -2   2        9.81       14.70      6.89 o 
  -6  -2   2      191.76      212.86     14.28 o 
  -5  -2   2      260.52      275.85     14.35 o 
  -4  -2   2      785.16      752.99     23.56 o 
  -3  -2   2     2181.69     2083.36     33.82 o 
  -2  -2   2        8.50       33.46      5.62 o 
  -1  -2   2    14853.09    15385.76    208.32 o 
   0  -2   2     7337.02     7341.54    119.92 o 
   1  -2   2       44.19       57.24      8.49 o 
   2  -2   2     6144.72     5659.52     98.95 o 
   3  -2   2      179.92      212.07      6.28 o 
   4  -2   2      145.46      131.23      5.66 o 
   5  -2   2       13.73       15.40      3.87 o 
   6  -2   2     1261.63     1247.92     32.91 o 
   7  -2   2       63.49       73.16      9.74 o 
   8  -2   2      190.28      205.15     21.27 o 
  -8  -1   2        7.85       20.23     13.72 o 
  -7  -1   2     3807.51     3636.74     64.97 o 
  -6  -1   2       59.80       60.72      9.22 o 
  -5  -1   2     1935.76     1866.69     37.81 o 
  -4  -1   2      273.36      271.82      8.14 o 
  -3  -1   2      533.08      519.70     10.25 o 
  -2  -1   2     1807.29     1878.50     20.40 o 
  -1  -1   2     6738.90     7223.83     54.30 o 
   0  -1   2     5971.89     6063.34     46.87 o 
   1  -1   2     2089.28     2066.02     31.96 o 
   2  -1   2    16321.43    16047.13     98.45 o 
   3  -1   2     1262.10     1257.41     14.67 o 
   4  -1   2      647.28      613.70     15.01 o 
   5  -1   2     1103.68     1105.56     19.84 o 
   6  -1   2       21.31       14.56      9.34 o 
   7  -1   2        8.83       23.98     11.05 o 
   8  -1   2       13.75       15.72     10.42 o 
   9  -1   2      447.13      488.32     32.18 o 
  -8   0   2       36.28       43.10     10.30 o 
  -7   0   2       57.86       50.83      9.75 o 
  -6   0   2      333.93      337.26     17.71 o 
  -5   0   2     1674.26     1624.61     35.58 o 
  -4   0   2     1806.69     1729.01     33.63 o 
  -3   0   2     2104.75     2070.68     33.91 o 
  -2   0   2     1377.54     1371.44     23.36 o 
  -1   0   2    11455.31    11683.40    124.32 o 
   0   0   2     3861.19     4103.54     27.21 o 
   1   0   2     1157.40     1182.48     13.26 o 
   2   0   2    10903.13    11953.37     85.11 o 
   3   0   2      598.94      584.53     10.68 o 
   4   0   2      163.99      159.60     10.69 o 
   5   0   2     5203.71     5066.80     50.14 o 
   6   0   2      239.52      220.74     18.65 o 
   7   0   2      609.33      635.76     23.73 o 
   8   0   2      123.85      111.84     11.25 o 
   9   0   2      199.29      188.50     21.56 o 
  -8   1   2      956.61      962.07     51.76 o 
  -7   1   2       56.96       64.76     10.91 o 
  -6   1   2     1617.84     1570.06     39.24 o 
  -5   1   2       24.86       29.01      6.93 o 
  -4   1   2     1122.74     1081.33     26.76 o 
  -3   1   2     1572.55     1541.62     29.31 o 
  -2   1   2     3700.39     3437.77     45.72 o 
  -1   1   2    11323.41    11585.69    106.03 o 
   0   1   2      300.32      318.77      6.06 o 
   1   1   2     3636.36     3797.82     52.78 o 
   2   1   2      359.22      366.66     14.61 o 
   3   1   2     1876.27     1821.52     21.04 o 
   4   1   2     1091.09     1077.73     17.22 o 
   5   1   2       66.54       61.63      5.26 o 
   6   1   2     1834.80     1841.85     28.38 o 
   7   1   2      500.75      480.67     24.57 o 
   8   1   2       33.21       35.88      7.62 o 
   9   1   2      337.63      357.76     26.56 o 
  -8   2   2       43.13       35.04     10.49 o 
  -7   2   2      717.45      769.82     44.49 o 
  -6   2   2     1798.65     1721.67     42.62 o 
  -5   2   2      689.84      678.58     29.62 o 
  -4   2   2      957.35      984.33     26.66 o 
  -3   2   2     1193.80     1141.55     26.18 o 
  -2   2   2      918.90     1054.53     54.63 o 
  -1   2   2     1475.81     1592.30     18.56 o 
   0   2   2     2063.71     2164.31     22.19 o 
   1   2   2    10972.35    11311.13     82.09 o 
   2   2   2    77171.47    78206.87    648.06 o 
   3   2   2      530.06      579.58     23.27 o 
   4   2   2      374.17      393.09     11.93 o 
   5   2   2      181.71      188.16      8.40 o 
   6   2   2        1.17        4.03      3.26 o 
   7   2   2       52.70       61.10      8.84 o 
   8   2   2      334.06      306.24     21.90 o 
   9   2   2        3.36       -0.79      9.15 o 
  -7   3   2      612.40      679.76     30.89 o 
  -6   3   2        1.06        1.22      5.40 o 
  -5   3   2      631.30      668.78     25.28 o 
  -4   3   2      150.70      152.30     12.22 o 
  -3   3   2      529.25      500.43     18.34 o 
  -2   3   2     2608.69     2633.05     28.88 o 
  -1   3   2     1732.71     1594.64     30.04 o 
   0   3   2      891.91      790.55     18.90 o 
   1   3   2        8.76       17.89      2.64 o 
   2   3   2      543.62      720.98     12.41 o 
   3   3   2     1927.49     1956.35     23.89 o 
   4   3   2      191.34      191.29      7.80 o 
   5   3   2    10867.08    10772.90    109.79 o 
   6   3   2      631.76      567.28     15.64 o 
   7   3   2        3.12       12.20      6.34 o 
   8   3   2        1.13        3.55      4.81 o 
   9   3   2      605.83      587.59     31.69 o 
  -7   4   2       52.22       45.30     11.06 o 
  -6   4   2        1.26        0.09      6.13 o 
  -5   4   2      348.88      292.46     18.53 o 
  -4   4   2      942.85      958.09     34.47 o 
  -3   4   2       77.12       95.66     12.40 o 
  -2   4   2       86.46       70.95      8.58 o 
  -1   4   2     2814.02     2671.91     31.42 o 
   0   4   2      217.78      184.09      9.73 o 
   1   4   2     2223.64     2058.89     30.23 o 
   2   4   2       46.56       34.16      3.10 o 
   3   4   2     5688.56     5846.36     53.17 o 
   4   4   2      348.67      406.94     13.35 o 
   5   4   2    15852.51    15730.30    123.58 o 
   6   4   2        1.10       10.24      3.83 o 
   7   4   2     1795.73     1785.64     31.27 o 
   8   4   2      758.33      796.11     23.48 o 
   9   4   2        0.09       -0.37      5.37 o 
  -6   5   2     2413.67     2394.07     63.09 o 
  -5   5   2        4.32        3.47      6.14 o 
  -4   5   2      442.55      411.26     20.34 o 
  -3   5   2        2.00       -2.62      4.00 o 
  -2   5   2     2019.19     2065.39     29.55 o 
  -1   5   2      812.77      823.01     32.00 o 
   0   5   2       17.25       21.51      7.47 o 
   1   5   2      492.85      489.86     10.65 o 
   2   5   2      961.28      890.93     13.88 o 
   3   5   2     9535.07     9254.46    124.16 o 
   4   5   2      158.30      157.73      7.66 o 
   5   5   2     2867.47     2852.51     38.54 o 
   6   5   2      400.67      388.40     13.92 o 
   7   5   2      259.49      268.46     17.91 o 
   8   5   2     2818.49     2790.19     72.99 o 
   9   5   2        2.83        5.49      8.59 o 
  -6   6   2     1755.52     1850.16     62.89 o 
  -5   6   2     1275.67     1185.60     74.74 o 
  -4   6   2      198.96      188.93     16.23 o 
  -3   6   2     2132.74     2109.66     45.68 o 
  -2   6   2      546.03      501.12     20.45 o 
  -1   6   2     1592.03     1657.94     50.46 o 
   0   6   2      224.16      206.44      9.44 o 
   1   6   2     2789.04     2652.71     29.53 o 
   2   6   2       37.09       41.36      5.60 o 
   3   6   2     1180.17     1196.83     47.99 o 
   4   6   2     1428.65     1392.58     31.85 o 
   5   6   2     1382.88     1342.80     31.96 o 
   6   6   2     3870.39     3863.64     60.24 o 
   7   6   2      147.41      167.26     23.34 o 
   8   6   2      376.41      415.78     20.45 o 
   9   6   2       37.92       30.93     12.64 o 
  -5   7   2        5.04       16.69      9.33 o 
  -4   7   2      119.71      113.10     14.78 o 
  -3   7   2     4562.60     4712.97     76.51 o 
  -2   7   2      262.25      266.76     16.65 o 
  -1   7   2     1878.44     1848.05     87.74 o 
   0   7   2        1.93        9.67      4.80 o 
   1   7   2     2028.88     1926.75     32.75 o 
   2   7   2     1285.84     1234.63     25.84 o 
   3   7   2       38.48       56.74      8.85 o 
   4   7   2      127.96      149.97     12.42 o 
   5   7   2      711.09      635.42     23.70 o 
   6   7   2     2556.23     2613.46     50.70 o 
   7   7   2      177.88      198.53     15.52 o 
   8   7   2        4.91       15.05      7.49 o 
   9   7   2      586.69      626.56     38.48 o 
  -4   8   2      155.61      201.72     27.99 o 
  -3   8   2     1194.46     1146.58     54.47 o 
  -2   8   2      637.37      633.40     39.04 o 
  -1   8   2      851.55      822.64     42.70 o 
   0   8   2     5005.87     4937.42     73.03 o 
   1   8   2       17.48       23.76      5.82 o 
   2   8   2      406.70      421.98     21.67 o 
   3   8   2      155.47      140.17     13.01 o 
   4   8   2     1492.37     1553.87     62.89 o 
   5   8   2        0.39        1.84      5.76 o 
   6   8   2       12.43       26.60      7.94 o 
   7   8   2      132.08      106.04     13.24 o 
   8   8   2       61.48       64.63     12.31 o 
   9   8   2     1283.78     1258.37     56.22 o 
  -3   9   2      150.70      126.74     23.22 o 
  -2   9   2      604.90      575.67     40.07 o 
  -1   9   2        4.92       11.13      9.94 o 
   0   9   2      455.64      435.07     29.30 o 
   1   9   2      756.21      735.62     36.89 o 
   2   9   2     2585.80     2537.11     43.23 o 
   3   9   2      289.96      251.43     17.63 o 
   4   9   2      789.52      742.63     28.44 o 
   5   9   2        9.94        3.17      7.51 o 
   6   9   2      195.06      172.72     16.56 o 
   7   9   2     1140.95     1144.69     37.74 o 
   8   9   2      208.79      214.21     19.20 o 
  -2  10   2     1757.40     1873.81     76.09 o 
  -1  10   2      198.56      191.80     18.69 o 
   0  10   2       89.09       64.71     10.51 o 
   1  10   2      335.80      326.17     22.00 o 
   2  10   2      115.61      119.84     11.57 o 
   3  10   2      853.51      821.69     30.92 o 
   4  10   2      162.93      151.46     23.30 o 
   5  10   2     1691.65     1628.04     55.06 o 
   6  10   2      477.60      500.41     25.97 o 
   7  10   2       54.45       35.10     16.54 o 
   0  11   2        8.49       11.82      8.33 o 
   1  11   2      572.19      582.72     25.68 o 
   2  11   2       69.32       91.89     15.35 o 
   3  11   2        0.28       -0.79      7.06 o 
   4  11   2       51.47       64.38     23.10 o 
   5  11   2      377.94      360.27     35.78 o 
   6  11   2      149.48      137.08     17.79 o 
   3  12   2      115.76      119.49     16.22 o 
   4  12   2        6.52       -1.49      9.18 o 
  -4 -11   3      693.76      698.03     32.67 o 
  -3 -11   3      323.93      277.38     22.22 o 
  -2 -11   3      618.43      584.00     29.12 o 
  -1 -11   3        7.64        2.73     10.38 o 
   0 -11   3     2245.57     2435.25     59.09 o 
  -6 -10   3      251.81      262.40     21.69 o 
  -5 -10   3      163.24      154.06     20.59 o 
  -4 -10   3      187.33      191.79     18.44 o 
  -3 -10   3      658.51      688.92     29.60 o 
  -2 -10   3      636.69      599.25     60.75 o 
  -1 -10   3     1094.18     1094.77     36.87 o 
   0 -10   3      102.28       98.80     14.17 o 
   1 -10   3       39.62       30.17      7.94 o 
   2 -10   3       47.90       50.21      9.84 o 
  -7  -9   3       95.58       63.77     17.89 o 
  -6  -9   3      163.15      144.83     16.46 o 
  -5  -9   3      102.14      127.37     15.57 o 
  -4  -9   3      730.79      747.66     29.68 o 
  -3  -9   3       91.41      102.66     13.66 o 
  -2  -9   3      247.29      225.66     19.28 o 
  -1  -9   3      187.72      221.28     17.20 o 
   0  -9   3      501.18      491.97     41.63 o 
   1  -9   3     1785.06     1723.22     35.79 o 
   2  -9   3       16.20       23.70     13.27 o 
   3  -9   3      134.78      159.80     35.78 o 
   4  -9   3       30.44       36.02     16.94 o 
  -7  -8   3      122.60       88.10     19.24 o 
  -6  -8   3      372.40      374.22     21.46 o 
  -5  -8   3       45.11       39.77     10.04 o 
  -4  -8   3      274.99      262.07     17.76 o 
  -3  -8   3      319.85      356.19     19.34 o 
  -2  -8   3      143.41      129.87     13.10 o 
  -1  -8   3      840.21      784.27     33.40 o 
   0  -8   3      624.51      655.90     41.70 o 
   1  -8   3      998.37      938.37     24.63 o 
   2  -8   3     1301.86     1309.40     29.67 o 
   3  -8   3        1.61       -1.04      4.96 o 
   4  -8   3      459.01      573.29     37.93 o 
  -8  -7   3      687.08      667.75     42.78 o 
  -7  -7   3       54.53       30.06     12.80 o 
  -6  -7   3      129.11      111.39     15.74 o 
  -5  -7   3     2928.68     3052.37     74.86 o 
  -4  -7   3       11.74        5.41      8.19 o 
  -3  -7   3     1285.93     1285.19     47.43 o 
  -2  -7   3     1004.10     1016.03     29.46 o 
  -1  -7   3     1352.80     1279.53     40.47 o 
   0  -7   3        3.34       18.50      6.30 o 
   1  -7   3      155.22      157.32     10.42 o 
   2  -7   3       12.72       14.68      5.35 o 
   3  -7   3     1391.70     1439.33     35.73 o 
   4  -7   3      428.49      456.96     31.57 o 
   5  -7   3       76.96       80.86     19.40 o 
  -8  -6   3      432.45      422.85     34.11 o 
  -7  -6   3      445.10      471.19     33.16 o 
  -6  -6   3      114.16      138.19     19.08 o 
  -5  -6   3      986.75     1012.27     29.34 o 
  -4  -6   3     1787.19     1723.61     37.41 o 
  -3  -6   3     1767.41     1714.08     36.20 o 
  -2  -6   3       23.43       22.27      6.20 o 
  -1  -6   3     1023.41     1007.68     26.52 o 
   0  -6   3     1416.80     1403.23     31.59 o 
   1  -6   3     1174.87     1175.86     26.66 o 
   2  -6   3      517.32      518.14     16.01 o 
   3  -6   3     1583.12     1584.88     28.96 o 
   4  -6   3       63.51       62.45      7.62 o 
   5  -6   3      514.79      520.25     24.18 o 
   6  -6   3       64.44       95.77     14.92 o 
  -8  -5   3     1186.62     1288.51     55.42 o 
  -7  -5   3      253.55      217.63     23.06 o 
  -6  -5   3      854.10      819.30     39.04 o 
  -5  -5   3       61.63       71.46     18.17 o 
  -4  -5   3      124.33      136.40     10.71 o 
  -3  -5   3      425.39      431.59     16.55 o 
  -2  -5   3      663.74      648.31     14.97 o 
  -1  -5   3      398.75      403.47     10.71 o 
   0  -5   3     5765.87     5504.75     52.52 o 
   1  -5   3     2051.75     1909.49     24.05 o 
   2  -5   3      932.85      949.98     27.39 o 
   3  -5   3        0.12        4.10      7.17 o 
   4  -5   3      242.40      232.47     11.31 o 
   5  -5   3       14.86       16.01      8.98 o 
   6  -5   3     1745.13     1856.95     70.85 o 
   7  -5   3       35.52       40.12     28.62 o 
  -8  -4   3     1117.02     1118.59     49.46 o 
  -7  -4   3      143.03      159.68     14.80 o 
  -6  -4   3      677.32      682.11     24.60 o 
  -5  -4   3     2118.90     2212.27     32.80 o 
  -4  -4   3     1367.16     1392.81     23.78 o 
  -3  -4   3       35.10       25.71      6.40 o 
  -2  -4   3      231.54      239.01      8.48 o 
  -1  -4   3     1698.71     1639.52     36.39 o 
   0  -4   3     1030.98     1105.75     17.71 o 
   1  -4   3      791.27      796.31     14.78 o 
   2  -4   3     2764.87     2645.56     33.02 o 
   3  -4   3     3784.95     3724.85     42.82 o 
   4  -4   3    14616.03    14823.38    102.82 o 
   5  -4   3        8.24        4.62      5.31 o 
   6  -4   3       82.16      103.29     20.20 o 
   7  -4   3       95.46      107.65     16.00 o 
  -8  -3   3      190.88      178.76     17.57 o 
  -7  -3   3       59.41       42.65      9.40 o 
  -6  -3   3       65.03       70.12     10.23 o 
  -5  -3   3     6300.84     6202.86     80.65 o 
  -4  -3   3       21.33       14.75      3.54 o 
  -3  -3   3       17.89        7.12      2.65 o 
  -2  -3   3        1.79        4.60      2.43 o 
  -1  -3   3     1180.01     1214.57     17.44 o 
   0  -3   3     2585.02     2569.83     31.21 o 
   1  -3   3        6.07       23.85      2.91 o 
   2  -3   3      644.45      608.38     13.25 o 
   3  -3   3     3639.24     3667.72     39.86 o 
   4  -3   3     6794.47     6693.75     57.64 o 
   5  -3   3     3104.46     3072.24     33.13 o 
   6  -3   3       29.80       28.52      7.73 o 
   7  -3   3     1386.22     1516.63     66.47 o 
   8  -3   3       83.12       81.38     15.67 o 
  -8  -2   3     1159.20     1192.87     38.63 o 
  -7  -2   3     1880.27     1838.54     45.08 o 
  -6  -2   3     1589.12     1556.32     37.93 o 
  -5  -2   3     1504.37     1507.34     35.86 o 
  -4  -2   3      460.90      450.00     11.60 o 
  -3  -2   3     1400.44     1527.53     21.96 o 
  -2  -2   3     1695.34     1361.95     24.37 o 
  -1  -2   3     1476.84     1583.02     19.32 o 
   0  -2   3      625.18      653.45     13.53 o 
   1  -2   3     3364.10     3219.95     31.53 o 
   2  -2   3     1899.44     1842.85     22.50 o 
   3  -2   3      281.32      264.32      7.24 o 
   4  -2   3     2531.78     2563.57     26.80 o 
   5  -2   3       51.60       64.71      5.97 o 
   6  -2   3        2.88        5.77      7.16 o 
   7  -2   3     5459.10     5482.19    134.06 o 
   8  -2   3      466.43      476.41     46.36 o 
  -8  -1   3      740.83      815.37     33.28 o 
  -7  -1   3     1163.34     1124.86     49.50 o 
  -6  -1   3      295.27      313.32     38.68 o 
  -5  -1   3     1552.40     1519.52     34.86 o 
  -4  -1   3     4528.28     4341.79     60.17 o 
  -3  -1   3       66.26       62.86      3.99 o 
  -2  -1   3     4437.64     4190.96     37.68 o 
  -1  -1   3      546.09      532.73      9.54 o 
   0  -1   3     9821.72    10033.27     73.12 o 
   1  -1   3     1867.83     1939.19     20.92 o 
   2  -1   3       16.59       19.84      2.41 o 
   3  -1   3      654.37      670.81     18.98 o 
   4  -1   3     7463.23     7585.86     65.07 o 
   5  -1   3     4070.71     4103.28     44.44 o 
   6  -1   3       26.63       35.37      6.76 o 
   8  -1   3      789.69      830.91     52.24 o 
   9  -1   3      174.02      159.29     21.75 o 
  -8   0   3      103.05       92.02     14.48 o 
  -7   0   3      279.66      286.57     19.96 o 
  -6   0   3        1.44        4.05      5.02 o 
  -5   0   3      943.29      896.90     26.89 o 
  -4   0   3     8710.50     8425.27     96.96 o 
  -3   0   3     5258.84     5178.85     85.32 o 
  -2   0   3     1519.56     1665.49     18.48 o 
  -1   0   3     2032.66     2034.48     18.23 o 
   0   0   3     8541.99     9170.28     57.25 o 
   1   0   3    12878.35    13513.32     95.61 o 
   2   0   3      577.63      617.26     18.09 o 
   3   0   3      200.30      360.01      8.04 o 
   4   0   3     2324.58     2338.63     29.29 o 
   5   0   3      735.52      763.17     25.56 o 
   6   0   3      356.02      362.67     12.34 o 
   7   0   3     1069.08     1072.65     29.98 o 
   8   0   3      434.97      431.84     38.25 o 
   9   0   3        0.48       14.41     10.43 o 
  -8   1   3       18.97        3.68     11.01 o 
  -7   1   3     1494.87     1454.03     74.42 o 
  -6   1   3     1019.48      988.26     66.67 o 
  -5   1   3       80.42       70.58     15.23 o 
  -4   1   3      686.41      666.56     21.68 o 
  -3   1   3     2178.65     2029.79     50.29 o 
  -2   1   3     1621.10     1518.14     27.51 o 
  -1   1   3     8115.95     7682.31     59.34 o 
   0   1   3     3417.20     3615.66     31.56 o 
   1   1   3       56.19       61.21      3.64 o 
   2   1   3       44.17       43.26      2.79 o 
   3   1   3      135.68      263.59      6.96 o 
   4   1   3      419.81      405.79     10.11 o 
   5   1   3       34.32       41.47      4.58 o 
   6   1   3       42.02       31.23      5.07 o 
   7   1   3     1559.31     1519.24     45.84 o 
   8   1   3     1122.60     1097.12     56.93 o 
   9   1   3      108.53      131.43     32.64 o 
  -7   2   3       19.93       23.04      9.20 o 
  -6   2   3       12.32        0.45      5.51 o 
  -5   2   3      268.91      278.79     16.72 o 
  -4   2   3     3037.87     2956.64     51.17 o 
  -3   2   3     1754.25     1564.18     32.53 o 
  -2   2   3     3447.48     3464.20     48.28 o 
  -1   2   3     2991.93     2788.33     28.20 o 
   0   2   3     6120.76     6224.35     50.81 o 
   1   2   3     3482.65     3485.35     32.59 o 
   2   2   3    11735.58    11927.14    108.21 o 
   3   2   3     1718.30     2043.24     23.58 o 
   4   2   3      229.08      275.15      8.78 o 
   5   2   3     1089.27     1097.92     19.46 o 
   6   2   3     6040.06     6124.73     67.32 o 
   7   2   3      636.26      640.39     28.58 o 
   8   2   3       43.26       37.37     15.66 o 
   9   2   3      382.93      423.36     37.61 o 
  -7   3   3      382.66      333.20     22.91 o 
  -6   3   3      113.76       98.92     22.82 o 
  -5   3   3      590.32      597.58     34.35 o 
  -4   3   3     2173.01     2156.27     44.24 o 
  -3   3   3     2518.25     2416.71     43.88 o 
  -2   3   3       22.35       22.43      3.00 o 
  -1   3   3        8.61       -0.22      1.95 o 
   0   3   3     1712.56     1852.37     23.00 o 
   1   3   3     2720.65     2889.71     30.59 o 
   2   3   3     3437.50     3286.11     28.73 o 
   3   3   3      933.05      889.24     15.48 o 
   4   3   3     3306.08     3283.95     36.20 o 
   5   3   3      162.92      171.88      8.37 o 
   6   3   3        1.67       15.03      6.90 o 
   7   3   3       76.06       80.29      7.74 o 
   8   3   3      192.46      193.58     14.55 o 
   9   3   3       59.54       42.94     16.14 o 
  -6   4   3       13.30        8.56      8.19 o 
  -5   4   3     1854.83     1791.50     64.41 o 
  -4   4   3      148.19      171.14     19.52 o 
  -3   4   3      274.37      253.27     23.81 o 
  -2   4   3      255.11      266.78     13.75 o 
  -1   4   3    11789.92    11804.53     94.41 o 
   0   4   3     3328.42     3311.04     36.31 o 
   1   4   3       16.54       18.20      3.48 o 
   2   4   3       66.93       72.28      4.37 o 
   3   4   3     1557.40     1513.49     27.32 o 
   4   4   3       69.29       52.41      5.05 o 
   5   4   3      555.26      552.56     15.66 o 
   6   4   3       39.76       38.98      5.71 o 
   7   4   3     1585.77     1605.13     29.57 o 
   8   4   3     1104.21     1171.79     33.34 o 
   9   4   3       13.98       10.97      9.84 o 
  -6   5   3        5.85        2.67      7.53 o 
  -5   5   3       54.34       52.54     14.83 o 
  -4   5   3       44.12       37.51     10.73 o 
  -3   5   3       48.71       47.62     26.16 o 
  -2   5   3     2923.82     2821.55     49.20 o 
  -1   5   3     5138.43     5041.96     52.22 o 
   0   5   3     1414.72     1446.42     23.55 o 
   1   5   3     1209.82     1229.18     27.18 o 
   2   5   3      315.98      304.40      9.30 o 
   3   5   3       82.46       99.24      6.22 o 
   4   5   3      987.65      955.11     23.28 o 
   5   5   3      345.41      343.91     12.17 o 
   6   5   3     1949.17     1945.04     31.57 o 
   7   5   3      654.26      657.68     18.98 o 
   8   5   3      428.59      448.23     25.44 o 
  -5   6   3        1.29        0.06      8.59 o 
  -4   6   3      958.62      955.17     32.97 o 
  -3   6   3      290.43      357.65     19.68 o 
  -2   6   3       60.76       60.10      9.32 o 
  -1   6   3     2534.47     2617.32     36.35 o 
   0   6   3      723.86      701.02     17.14 o 
   1   6   3      131.95      125.96      8.30 o 
   2   6   3     5407.28     5254.18     52.80 o 
   3   6   3       48.71       60.37      9.10 o 
   4   6   3       14.64       22.71      5.67 o 
   5   6   3       94.74       93.41     10.02 o 
   6   6   3     1282.21     1242.99     31.96 o 
   7   6   3      287.36      259.44     15.99 o 
   8   6   3        5.88       10.97      9.42 o 
  -5   7   3      288.57      310.52     82.93 o 
  -4   7   3       34.10       34.42     10.73 o 
  -3   7   3       17.67        8.61      9.58 o 
  -2   7   3     1427.40     1431.25     49.30 o 
  -1   7   3     1887.10     1900.77     41.43 o 
   0   7   3     1999.23     1957.88     40.11 o 
   1   7   3      128.05      119.19     13.46 o 
   2   7   3     7917.53     7940.24     79.19 o 
   3   7   3      591.52      596.27     24.29 o 
   4   7   3      230.79      210.30     14.28 o 
   5   7   3     2889.31     2827.24     51.16 o 
   6   7   3       33.64       29.81      7.56 o 
   7   7   3        1.26       -1.16      5.88 o 
   8   7   3      473.15      454.73     29.10 o 
   9   7   3      545.42      501.97     33.79 o 
  -4   8   3      457.07      415.30     36.97 o 
  -3   8   3       31.65       22.10     13.60 o 
  -2   8   3        7.30        8.03      9.06 o 
  -1   8   3     1628.94     1606.72     60.59 o 
   0   8   3     1199.07     1258.48     33.67 o 
   1   8   3     2373.02     2342.87     39.14 o 
   2   8   3     1196.84     1196.36     27.33 o 
   3   8   3      216.61      191.19     14.41 o 
   4   8   3       13.89       22.87      6.97 o 
   5   8   3     5717.88     5722.19    102.02 o 
   6   8   3      106.16       83.79     11.86 o 
   7   8   3     1070.30      991.13     46.59 o 
   8   8   3        6.82       -1.18     10.62 o 
   9   8   3       47.16       55.97     11.83 o 
  -3   9   3      617.31      702.82     46.67 o 
  -2   9   3      175.18      217.47     27.59 o 
  -1   9   3        8.85       24.81     12.40 o 
   0   9   3      219.37      244.80     17.00 o 
   1   9   3      550.68      548.21     19.66 o 
   2   9   3      420.04      386.72     16.81 o 
   3   9   3     3870.30     3770.15     66.37 o 
   4   9   3      932.38      915.14     31.30 o 
   5   9   3      238.03      237.76     17.90 o 
   6   9   3        7.26        7.60     10.69 o 
   7   9   3     1114.83     1076.38     36.37 o 
   8   9   3      685.49      728.82     45.60 o 
  -2  10   3        4.81       12.64     12.56 o 
  -1  10   3      318.14      319.56     32.60 o 
   0  10   3      323.46      383.89     33.95 o 
   1  10   3     1287.28     1273.36     51.77 o 
   2  10   3      395.96      395.05     18.09 o 
   3  10   3      844.96      820.01     48.03 o 
   4  10   3      945.84      999.74     34.66 o 
   5  10   3      286.22      263.52     34.39 o 
   6  10   3     2466.71     2423.03     57.01 o 
   7  10   3      351.21      392.88     31.17 o 
   0  11   3      207.35      177.62     18.75 o 
   1  11   3      253.21      272.51     17.34 o 
   2  11   3     1253.81     1239.79     33.00 o 
   3  11   3       25.77       34.90     10.50 o 
   4  11   3        2.46        5.30     14.23 o 
   5  11   3      149.97      142.39     16.83 o 
   6  11   3     1405.78     1421.83     45.03 o 
  -3 -11   4      201.14      209.27     20.64 o 
  -2 -11   4      227.46      185.04     19.61 o 
  -1 -11   4      132.37      111.87     16.29 o 
   0 -11   4        1.10       -0.54     19.00 o 
  -5 -10   4      650.73      596.04     80.23 o 
  -4 -10   4        0.39       -6.36      7.73 o 
  -3 -10   4       84.81       88.63     14.55 o 
  -2 -10   4       19.58       28.93     10.14 o 
  -1 -10   4      568.07      639.04     28.86 o 
   0 -10   4      117.54      100.92     16.70 o 
   1 -10   4      511.96      552.78     28.07 o 
   2 -10   4      388.05      421.51     20.18 o 
  -6  -9   4      869.67      883.32     34.06 o 
  -5  -9   4      273.28      255.16     19.89 o 
  -4  -9   4     1193.28     1214.63     38.29 o 
  -3  -9   4     3458.94     3463.27     65.71 o 
  -2  -9   4      303.52      295.77     22.58 o 
  -1  -9   4        9.44        9.86      9.86 o 
   0  -9   4        5.19       24.06     29.06 o 
   1  -9   4      687.56      679.50     27.63 o 
   2  -9   4      598.87      592.91     21.58 o 
   3  -9   4       21.21       31.31      9.78 o 
  -7  -8   4      233.21      212.62     28.07 o 
  -6  -8   4     1168.62     1243.14     80.43 o 
  -5  -8   4      133.33      151.42     15.44 o 
  -4  -8   4      911.02      898.83     31.01 o 
  -3  -8   4     1153.57     1190.06     34.85 o 
  -2  -8   4     1761.86     1707.48     56.85 o 
  -1  -8   4      398.63      406.56     20.36 o 
   0  -8   4     2600.46     2593.61     52.08 o 
   1  -8   4        5.06        5.62      5.87 o 
   2  -8   4      200.31      177.40     14.00 o 
   3  -8   4      538.99      604.68     20.76 o 
  -7  -7   4       54.29       69.41     17.65 o 
  -6  -7   4     1270.51     1429.57     57.41 o 
  -5  -7   4      898.16      914.04     35.30 o 
  -4  -7   4      602.81      638.75     38.72 o 
  -3  -7   4     2266.80     2225.32     69.65 o 
  -2  -7   4       43.24       40.69      8.45 o 
  -1  -7   4      355.73      376.10     18.21 o 
   0  -7   4     6687.01     6781.10    150.40 o 
   1  -7   4     1011.69     1012.73     29.17 o 
   2  -7   4      765.16      784.42     21.37 o 
   3  -7   4      114.07      125.95     10.26 o 
   4  -7   4       25.76       28.78     11.13 o 
  -7  -6   4      263.29      317.18     29.18 o 
  -6  -6   4       18.90       22.82     11.93 o 
  -5  -6   4       16.99       19.76      7.06 o 
  -4  -6   4      340.59      381.60     18.10 o 
  -3  -6   4     2029.68     2089.14     47.27 o 
  -2  -6   4     4790.27     4780.56     66.29 o 
  -1  -6   4     3201.74     3120.71     86.71 o 
   0  -6   4      919.51      868.83     48.54 o 
   1  -6   4       77.83       79.66     17.93 o 
   2  -6   4      127.67      135.99      9.07 o 
   3  -6   4     2648.72     2766.00     34.74 o 
   4  -6   4      269.73      259.70     15.86 o 
   5  -6   4     1397.11     1330.89     55.82 o 
   6  -6   4      452.62      431.68     35.54 o 
  -8  -5   4      156.84      175.56     24.17 o 
  -7  -5   4       10.74        8.67      9.94 o 
  -6  -5   4      220.23      237.90     23.69 o 
  -5  -5   4     1745.26     1729.55     43.37 o 
  -4  -5   4     1516.39     1513.58     40.91 o 
  -3  -5   4     1567.05     1571.38     51.72 o 
  -2  -5   4      353.89      362.58     11.32 o 
  -1  -5   4     6055.46     5866.64     59.00 o 
   0  -5   4     1907.67     1892.39     26.98 o 
   1  -5   4     3869.10     3738.78     42.50 o 
   2  -5   4       30.24       32.27      4.31 o 
   3  -5   4      649.53      679.47     17.73 o 
   4  -5   4      138.77      137.84     17.98 o 
   5  -5   4      945.97      950.88     28.71 o 
   6  -5   4       46.34       33.24     14.31 o 
   7  -5   4      267.98      282.03     32.12 o 
  -8  -4   4     1418.00     1468.61     59.00 o 
  -7  -4   4      405.81      450.76     31.17 o 
  -6  -4   4      974.71      987.84     31.04 o 
  -5  -4   4     1742.73     1749.89     38.77 o 
  -4  -4   4      563.32      548.18     20.92 o 
  -3  -4   4       51.94       57.36      5.78 o 
  -2  -4   4     1397.34     1447.25     22.42 o 
  -1  -4   4       94.79      110.68      8.42 o 
   0  -4   4     5205.28     4963.28     53.70 o 
   1  -4   4     1467.78     1449.74     22.32 o 
   2  -4   4      802.30      781.42     14.78 o 
   3  -4   4     1501.61     1515.10     27.13 o 
   4  -4   4      563.09      568.02     16.97 o 
   5  -4   4      287.30      269.44     11.74 o 
   6  -4   4       56.73       27.59     12.96 o 
   7  -4   4       25.22       32.60     14.31 o 
  -8  -3   4       23.79       40.91     10.30 o 
  -7  -3   4      683.71      701.65     28.12 o 
  -6  -3   4      226.75      258.31     16.93 o 
  -5  -3   4      338.82      365.87     17.78 o 
  -4  -3   4       80.23       91.10      6.51 o 
  -3  -3   4     2892.56     2801.76     50.82 o 
  -2  -3   4     8434.94     8456.98     72.84 o 
  -1  -3   4     1316.89     1342.75     19.77 o 
   0  -3   4       10.39        3.75      2.38 o 
   1  -3   4     3599.26     4000.29     39.74 o 
   2  -3   4     2482.38     2618.48     26.49 o 
   3  -3   4     2344.59     2330.87     30.35 o 
   4  -3   4     4612.35     4467.72     64.49 o 
   5  -3   4       84.41       95.00      7.50 o 
   6  -3   4      400.31      377.85     30.85 o 
   7  -3   4      197.93      159.66     24.89 o 
   8  -3   4       17.46        5.33     13.28 o 
  -8  -2   4       10.84       14.27      7.95 o 
  -7  -2   4       57.54       80.65     15.82 o 
  -6  -2   4        8.85        4.26      4.98 o 
  -5  -2   4       10.73       12.87      5.41 o 
  -4  -2   4      129.53      123.77     10.44 o 
  -3  -2   4     8430.17     8209.76     69.60 o 
  -2  -2   4      966.62      891.98     15.41 o 
  -1  -2   4     2030.26     1976.46     29.48 o 
   0  -2   4     1431.92     1651.57     20.37 o 
   1  -2   4     3644.97     3578.85     34.17 o 
   2  -2   4     1603.98     1759.42     18.59 o 
   3  -2   4     4559.02     4439.83     37.60 o 
   4  -2   4      160.94      159.16      6.56 o 
   5  -2   4     3690.44     3674.78     42.89 o 
   6  -2   4       71.86       76.72      9.63 o 
   7  -2   4        0.58        5.80      9.30 o 
   8  -2   4     1118.02     1078.28     59.63 o 
  -8  -1   4      670.62      637.36     49.46 o 
  -7  -1   4       48.73       53.20     10.75 o 
  -6  -1   4        2.00        0.91      7.75 o 
  -5  -1   4      246.29      267.33     31.88 o 
  -4  -1   4      497.61      470.39     18.07 o 
  -3  -1   4      183.81      185.05      6.72 o 
  -2  -1   4     1784.89     1918.14     23.01 o 
  -1  -1   4        4.86       25.16      3.48 o 
   0  -1   4     3235.00     3059.44     29.32 o 
   1  -1   4     7589.60     7254.95    117.95 o 
   2  -1   4     2377.56     2409.97     24.47 o 
   3  -1   4      845.73      915.32     12.82 o 
   4  -1   4      825.35      878.79     22.36 o 
   5  -1   4     1331.90     1374.02     22.76 o 
   6  -1   4     3147.44     3168.61     52.76 o 
   7  -1   4        0.30       -3.98      9.06 o 
   8  -1   4       95.47      108.69     23.22 o 
   9  -1   4      546.64      582.04     47.79 o 
  -7   0   4      195.42      186.77     17.05 o 
  -6   0   4     1345.07     1261.12     36.26 o 
  -5   0   4      347.24      367.62     23.14 o 
  -4   0   4       29.06       26.94      6.20 o 
  -3   0   4     1103.92     1112.61     30.85 o 
  -2   0   4     4815.53     4627.60     36.84 o 
  -1   0   4     2536.93     2564.96     37.24 o 
   0   0   4     1634.69     1623.55     15.87 o 
   1   0   4     8261.00     8390.98     54.62 o 
   2   0   4     5177.70     5135.90     57.46 o 
   3   0   4     2129.62     2205.01     33.11 o 
   4   0   4     7826.47     7899.89     80.35 o 
   5   0   4      552.26      574.29     16.45 o 
   6   0   4       95.18      111.33     10.31 o 
   7   0   4      272.65      270.11     28.94 o 
   8   0   4      882.08      812.70     50.25 o 
   9   0   4      289.02      307.16     36.89 o 
  -7   1   4       23.48       19.44     13.56 o 
  -6   1   4        0.68       -4.75      4.75 o 
  -5   1   4     6438.92     6294.65     88.13 o 
  -4   1   4       13.58       12.86      5.25 o 
  -3   1   4     1512.39     1404.59     30.54 o 
  -2   1   4     1663.01     1629.94     19.04 o 
  -1   1   4     2753.22     2847.95     42.21 o 
   0   1   4      891.31      843.30     13.02 o 
   1   1   4     7310.44     7539.73     99.98 o 
   2   1   4     1570.53     1578.62     25.93 o 
   3   1   4     1262.92     1240.19     18.70 o 
   4   1   4    16380.82    16560.05    121.97 o 
   5   1   4     3162.69     3239.69     40.41 o 
   6   1   4      624.10      607.91     17.92 o 
   7   1   4      494.46      526.61     21.64 o 
   8   1   4      451.67      481.53     38.96 o 
   9   1   4      204.15      213.49     31.88 o 
  -7   2   4     1060.79     1068.86     38.06 o 
  -6   2   4      698.76      654.14     27.73 o 
  -5   2   4      300.61      316.10     18.37 o 
  -4   2   4     1028.68     1004.84     35.22 o 
  -3   2   4      922.83      897.87     25.20 o 
  -2   2   4     2222.38     2143.48     37.52 o 
  -1   2   4      234.80      240.49      7.42 o 
   0   2   4     1306.53     1387.76     26.29 o 
   1   2   4     3787.30     3649.42     35.72 o 
   2   2   4     2498.85     2444.38     22.28 o 
   3   2   4     1003.62      983.90     15.18 o 
   4   2   4    10091.16    10600.92     84.99 o 
   5   2   4      696.68      721.64     15.37 o 
   6   2   4       23.31       34.00      4.88 o 
   7   2   4     4261.91     4248.39     66.83 o 
   8   2   4      675.22      643.82     43.57 o 
   9   2   4      257.49      270.42     34.19 o 
  -7   3   4      908.53      846.81     45.88 o 
  -6   3   4     4137.83     4004.38     74.74 o 
  -5   3   4      132.20      123.09     15.31 o 
  -4   3   4     1512.16     1432.80     36.54 o 
  -3   3   4      144.25      142.19     11.74 o 
  -2   3   4     1666.86     1743.53     35.14 o 
  -1   3   4     4016.09     4081.09     40.87 o 
   0   3   4     6565.14     6361.22     55.82 o 
   1   3   4        1.11        2.69      2.13 o 
   2   3   4      290.79      325.44      7.97 o 
   3   3   4     5931.90     6148.80     54.73 o 
   4   3   4      891.51      834.97     16.04 o 
   5   3   4     5478.92     5522.50     54.81 o 
   6   3   4      268.01      288.11     13.95 o 
   7   3   4      745.33      799.00     26.82 o 
   8   3   4      598.63      629.93     38.48 o 
   9   3   4      607.86      570.82     43.18 o 
  -6   4   4      441.04      426.69     24.91 o 
  -5   4   4      619.33      586.71     26.15 o 
  -4   4   4     3672.59     3621.50     63.77 o 
  -3   4   4     2138.47     2094.16     43.66 o 
  -2   4   4      439.59      399.66     23.97 o 
  -1   4   4        1.27       11.67      3.28 o 
   0   4   4      902.43      859.62     16.81 o 
   1   4   4     2927.42     2924.82     34.15 o 
   2   4   4      176.23      196.59      8.91 o 
   3   4   4     7208.22     7226.43     64.20 o 
   4   4   4    13482.27    13776.56    108.56 o 
   5   4   4     4865.17     4984.03     52.32 o 
   6   4   4     1333.96     1297.74     37.75 o 
   7   4   4      496.30      490.72     22.12 o 
   8   4   4      519.75      519.31     23.71 o 
   9   4   4      208.84      227.33     29.82 o 
  -6   5   4      186.11      177.90     18.59 o 
  -5   5   4        5.57        8.52      7.60 o 
  -4   5   4      712.29      673.70     27.25 o 
  -3   5   4      645.64      704.77     25.91 o 
  -2   5   4      380.81      430.36     61.11 o 
  -1   5   4     7256.02     7203.01     68.34 o 
   0   5   4     1894.37     1959.98     28.81 o 
   1   5   4       27.06       46.40      6.78 o 
   2   5   4      454.47      409.20     10.70 o 
   3   5   4      681.49      633.21     34.33 o 
   4   5   4      852.99      917.43     18.92 o 
   5   5   4       66.28       75.51      8.03 o 
   6   5   4      147.55      152.31      9.50 o 
   7   5   4     2272.32     2346.31     37.26 o 
   8   5   4     1204.89     1193.57     35.79 o 
  -5   6   4      387.61      361.79     23.71 o 
  -4   6   4      191.46      197.04     17.07 o 
  -3   6   4       64.59       65.45     17.81 o 
  -2   6   4        2.44        4.29      5.61 o 
  -1   6   4     2761.54     2782.35     50.77 o 
   0   6   4     3338.64     3296.99     41.91 o 
   1   6   4     2421.96     2308.77     32.93 o 
   2   6   4      160.73      163.22      9.26 o 
   3   6   4       19.82       13.06      3.46 o 
   4   6   4      263.78      274.95     14.39 o 
   5   6   4     1153.92     1143.15     29.23 o 
   6   6   4      827.06      858.94     26.29 o 
   7   6   4     2118.06     2137.30     44.06 o 
   8   6   4        7.86       15.82     10.42 o 
   9   6   4      365.76      383.57     31.41 o 
  -4   7   4     1490.96     1528.37     45.26 o 
  -3   7   4      759.55      726.91     29.43 o 
  -2   7   4        9.09        8.02      7.13 o 
  -1   7   4       11.09       17.37      7.08 o 
   0   7   4      862.58      894.76     26.53 o 
   1   7   4      441.12      477.84     19.53 o 
   2   7   4      516.56      545.13     17.16 o 
   3   7   4       65.68       81.61      7.96 o 
   4   7   4     3212.76     3150.10     53.97 o 
   5   7   4      527.88      508.08     21.13 o 
   6   7   4      164.72      159.81     23.93 o 
   7   7   4      196.09      209.36     15.79 o 
   8   7   4        0.22       -1.51      9.30 o 
   9   7   4       15.53       11.53     11.05 o 
  -3   8   4      262.69      252.77     29.10 o 
  -2   8   4       93.50       69.81     17.25 o 
  -1   8   4      561.94      616.54     38.33 o 
   0   8   4       15.58       18.54      6.95 o 
   1   8   4        6.44       11.62      5.06 o 
   2   8   4      200.36      173.24     11.61 o 
   3   8   4       94.80      122.84     10.08 o 
   4   8   4      759.39      801.16     49.18 o 
   5   8   4      116.06      122.27     12.79 o 
   6   8   4      309.50      318.45     19.17 o 
   7   8   4      620.32      601.08     25.67 o 
   8   8   4      648.09      711.18     43.37 o 
   9   8   4       37.88       18.84     13.68 o 
  -2   9   4      531.91      648.43     43.26 o 
  -1   9   4     1378.60     1442.29     62.34 o 
   0   9   4       56.69       77.05     18.05 o 
   1   9   4      792.90      748.99     29.17 o 
   2   9   4      163.23      169.75     12.41 o 
   3   9   4        0.06        1.51      4.92 o 
   4   9   4      217.76      214.12     16.86 o 
   5   9   4       28.07       16.18      7.30 o 
   6   9   4        2.81        1.06      9.34 o 
   7   9   4      598.75      632.20     31.25 o 
   8   9   4      901.38      915.47     40.15 o 
  -1  10   4      479.22      507.06     41.35 o 
   0  10   4      541.97      540.71     27.49 o 
   1  10   4        2.07        7.16      5.92 o 
   2  10   4     2018.21     2008.93     40.47 o 
   3  10   4        6.66       10.50      8.55 o 
   4  10   4       68.13       77.32     12.42 o 
   5  10   4      374.10      357.89     32.04 o 
   6  10   4      556.42      567.49     38.88 o 
   7  10   4       16.41       16.69      9.64 o 
   1  11   4       20.35       18.81      9.92 o 
   2  11   4      230.47      271.91     17.21 o 
   3  11   4      803.47      752.67     42.94 o 
   4  11   4      633.42      623.99     53.99 o 
   5  11   4      217.58      210.96     19.64 o 
   6  11   4       24.72       23.16     10.28 o 
  -4 -10   5      665.36      659.60     31.09 o 
  -3 -10   5      377.83      386.01     24.55 o 
  -2 -10   5      166.37      155.56     25.29 o 
  -1 -10   5       29.26       20.07      9.31 o 
   0 -10   5      917.00      917.43     44.61 o 
   1 -10   5        6.57       15.68      9.78 o 
   2 -10   5     1333.75     1404.68     60.75 o 
  -5  -9   5      436.87      431.79     35.42 o 
  -4  -9   5      802.32      838.19     36.77 o 
  -3  -9   5       21.45       33.01     10.20 o 
  -2  -9   5      221.45      200.21     27.11 o 
  -1  -9   5      452.05      435.40     23.08 o 
   0  -9   5      289.30      291.55     65.12 o 
   1  -9   5      542.91      542.30     45.52 o 
   2  -9   5     1781.52     1840.17     65.60 o 
   3  -9   5      520.92      497.12     35.07 o 
  -6  -8   5       14.05       16.94     13.28 o 
  -5  -8   5       16.32        9.15      8.03 o 
  -4  -8   5       38.75       39.44      9.87 o 
  -3  -8   5       37.58       33.60      9.92 o 
  -2  -8   5       13.29       18.89      7.89 o 
  -1  -8   5     2301.15     2321.48     49.69 o 
   0  -8   5      150.23      175.78     14.91 o 
   1  -8   5      878.45      898.29     63.13 o 
   2  -8   5      268.85      286.43     18.50 o 
   3  -8   5       54.68       56.77     15.58 o 
   4  -8   5        2.07       10.10      9.54 o 
  -7  -7   5      152.92      154.81     24.49 o 
  -6  -7   5     1331.19     1350.29     57.57 o 
  -5  -7   5        0.82        6.11      6.75 o 
  -4  -7   5      221.40      220.15     16.00 o 
  -3  -7   5      518.86      502.86     21.83 o 
  -2  -7   5     1631.79     1619.91     38.22 o 
  -1  -7   5      650.08      668.56     29.14 o 
   0  -7   5      340.49      290.16     16.48 o 
   1  -7   5      636.01      645.05     44.45 o 
   2  -7   5     1498.66     1444.65     29.28 o 
   3  -7   5     2487.09     2447.65     68.78 o 
   4  -7   5      441.82      429.85     29.02 o 
  -7  -6   5       57.89       75.54     18.53 o 
  -6  -6   5     1543.72     1705.08     62.97 o 
  -5  -6   5      631.11      706.95     38.25 o 
  -4  -6   5      147.21      166.48     16.38 o 
  -3  -6   5       46.15       44.97      8.29 o 
  -2  -6   5     1696.24     1683.32     36.40 o 
  -1  -6   5     1283.02     1283.24     31.06 o 
   0  -6   5     1658.40     1579.10     34.32 o 
   1  -6   5       63.43       73.11      9.08 o 
   2  -6   5      755.46      759.41     16.73 o 
   3  -6   5     1689.99     1641.69     30.38 o 
   4  -6   5     3015.65     3068.76     55.53 o 
   5  -6   5      254.67      268.26     17.82 o 
   6  -6   5      276.89      288.87     30.93 o 
  -7  -5   5      215.76      204.75     24.81 o 
  -6  -5   5     1624.31     1482.52     56.30 o 
  -5  -5   5     1086.46     1146.74     46.59 o 
  -4  -5   5       34.15       36.45      7.17 o 
  -3  -5   5     5607.41     5736.53     73.05 o 
  -2  -5   5     1605.12     1561.91     32.39 o 
  -1  -5   5      688.88      696.03     16.06 o 
   0  -5   5     1355.95     1344.46     23.03 o 
   1  -5   5      686.05      744.19     23.66 o 
   2  -5   5      572.49      576.94     13.50 o 
   3  -5   5     1396.18     1434.04     55.45 o 
   4  -5   5        0.91       -2.82      3.51 o 
   5  -5   5      752.75      785.72     21.40 o 
   6  -5   5      974.78     1098.79     54.39 o 
   7  -5   5      564.91      526.14     41.51 o 
  -7  -4   5     2328.27     2355.81     73.63 o 
  -6  -4   5     1709.34     1768.40     82.85 o 
  -5  -4   5      313.16      308.99     17.43 o 
  -4  -4   5      268.30      283.47     11.55 o 
  -3  -4   5     2900.90     2912.85     36.89 o 
  -2  -4   5     4613.12     4666.89     48.70 o 
  -1  -4   5     2503.56     2428.12     30.88 o 
   0  -4   5     2633.63     2635.77     32.28 o 
   1  -4   5       20.48       31.25      4.38 o 
   2  -4   5       49.86       61.74      7.99 o 
   3  -4   5     2048.37     2008.53     32.18 o 
   4  -4   5     2633.44     2659.99     37.83 o 
   5  -4   5      129.96      134.17     10.47 o 
   6  -4   5      947.15      961.15     50.33 o 
   7  -4   5      762.45      808.41     49.78 o 
  -7  -3   5       33.84       20.55      8.75 o 
  -6  -3   5     1336.79     1398.94     38.47 o 
  -5  -3   5     1044.82     1005.33     34.91 o 
  -4  -3   5     3049.13     3101.54     52.20 o 
  -3  -3   5      472.01      472.92     13.03 o 
  -2  -3   5      182.89      202.55      8.38 o 
  -1  -3   5      293.95      297.74     10.92 o 
   0  -3   5     8205.00     8202.21     68.87 o 
   1  -3   5      289.79      264.28      8.78 o 
   2  -3   5     5716.43     5634.06     53.03 o 
   3  -3   5      323.37      293.48      7.78 o 
   4  -3   5      402.71      408.44     27.34 o 
   5  -3   5      514.22      501.33     20.45 o 
   6  -3   5        1.36       14.34      6.41 o 
   7  -3   5       95.63      121.50     23.06 o 
   8  -3   5      294.26      272.01     33.95 o 
  -7  -2   5      341.35      302.61     20.68 o 
  -6  -2   5      131.56      147.04     14.40 o 
  -5  -2   5      220.38      194.55     17.85 o 
  -4  -2   5      887.98      890.78     26.19 o 
  -3  -2   5     4066.39     4065.34     54.03 o 
  -2  -2   5     7995.89     7762.16     66.69 o 
  -1  -2   5     6262.68     6657.17     57.79 o 
   0  -2   5       57.36       62.54      7.39 o 
   1  -2   5     2623.21     2652.09     34.35 o 
   2  -2   5     2553.78     2563.58     48.56 o 
   3  -2   5      126.15      110.22      4.56 o 
   4  -2   5       10.86       15.56      3.84 o 
   5  -2   5     5182.27     5098.19     91.72 o 
   6  -2   5     5599.94     5926.29     81.86 o 
   7  -2   5      214.29      265.57     30.06 o 
   8  -2   5      174.10      157.20     27.67 o 
  -7  -1   5       27.99       25.25      8.63 o 
  -6  -1   5       55.98       53.10     10.08 o 
  -5  -1   5      323.47      280.91     17.06 o 
  -4  -1   5     2140.93     2124.38     42.16 o 
  -3  -1   5     2171.35     2131.13     38.89 o 
  -2  -1   5     1929.10     1940.24     24.55 o 
  -1  -1   5     5411.55     5002.67     45.74 o 
   0  -1   5      350.73      386.15      7.91 o 
   1  -1   5     3645.92     3711.53     30.12 o 
   2  -1   5       54.24       92.85     12.24 o 
   3  -1   5       78.25       96.96      4.32 o 
   4  -1   5      687.68      642.66     19.54 o 
   5  -1   5     4958.88     4931.34    140.82 o 
   6  -1   5      544.82      521.43     20.66 o 
   7  -1   5     1234.79     1315.95     35.60 o 
   8  -1   5       31.26       14.55     14.23 o 
   9  -1   5      933.62      916.71     59.63 o 
  -7   0   5      101.76       91.43     13.83 o 
  -6   0   5     1008.33      976.76     32.85 o 
  -5   0   5      599.25      590.06     23.71 o 
  -4   0   5        1.03        8.63      5.00 o 
  -3   0   5        9.56       11.13      4.79 o 
  -2   0   5       75.29       79.58      3.74 o 
  -1   0   5     3557.67     3901.17     44.79 o 
   0   0   5       37.89       93.97      4.40 o 
   1   0   5     3175.74     3190.02     26.42 o 
   2   0   5      865.96      764.43     18.47 o 
   3   0   5     1965.64     2017.76     33.93 o 
   4   0   5       74.51       85.76      8.23 o 
   5   0   5       21.31       15.83      5.25 o 
   6   0   5      509.45      505.88     20.38 o 
   7   0   5       18.39       13.76      6.74 o 
   8   0   5      208.52      288.87     33.16 o 
   9   0   5     2844.74     2783.67    102.25 o 
  -7   1   5      363.98      355.03     23.25 o 
  -6   1   5     1337.10     1332.68     55.26 o 
  -5   1   5        0.18        5.64      5.74 o 
  -4   1   5       18.62       24.37     21.87 o 
  -3   1   5     1210.00     1160.89     29.12 o 
  -2   1   5     3711.43     3759.19     53.70 o 
  -1   1   5       19.68       20.99      3.15 o 
   0   1   5     2871.77     2898.27     30.32 o 
   1   1   5     2677.01     2847.57     36.63 o 
   2   1   5      193.32      148.95     15.98 o 
   3   1   5      184.89      184.00     10.09 o 
   4   1   5      694.41      709.72     18.66 o 
   5   1   5      138.22      143.26     10.69 o 
   6   1   5     4177.58     4205.99     63.92 o 
   7   1   5      860.49      939.99     29.67 o 
   8   1   5        3.99       14.95     14.23 o 
   9   1   5     1395.18     1377.49     69.81 o 
  -7   2   5       18.44       15.61      9.05 o 
  -6   2   5        8.60       12.86      7.41 o 
  -5   2   5       14.65       15.02      6.46 o 
  -4   2   5        2.76       13.23      6.01 o 
  -3   2   5     3514.43     3509.92     57.08 o 
  -2   2   5     5812.79     5746.49     73.64 o 
  -1   2   5     5978.70     6036.90     54.05 o 
   0   2   5      340.68      365.31      9.68 o 
   1   2   5       41.00       56.43      4.25 o 
   2   2   5       45.38       53.07      4.56 o 
   3   2   5     4493.46     4738.94     43.54 o 
   4   2   5      173.79      175.79     12.11 o 
   5   2   5      213.61      203.25     17.89 o 
   6   2   5     1251.12     1254.80     31.85 o 
   7   2   5      377.58      394.05     19.66 o 
   8   2   5      254.83      292.88     37.13 o 
   9   2   5     1085.78     1030.41     59.40 o 
  -6   3   5        6.35        5.45      6.81 o 
  -5   3   5     1956.48     1828.01     46.47 o 
  -4   3   5       11.72       14.36      6.86 o 
  -3   3   5      290.09      274.04     16.14 o 
  -2   3   5      751.16      757.75     23.51 o 
  -1   3   5     1543.54     1553.36     22.70 o 
   0   3   5     5899.02     5919.05     54.59 o 
   1   3   5     3804.89     3605.25     38.35 o 
   2   3   5     1338.42     1320.83     22.20 o 
   3   3   5      140.93      161.54      8.12 o 
   4   3   5      439.36      458.99     11.97 o 
   5   3   5     1736.87     1733.48     25.88 o 
   6   3   5     1352.41     1462.64     47.51 o 
   7   3   5      346.85      358.72     19.17 o 
   8   3   5       18.89       23.65     11.25 o 
   9   3   5      707.74      770.01     50.41 o 
  -6   4   5      382.64      372.66     24.71 o 
  -5   4   5       60.10       31.45     19.24 o 
  -4   4   5       81.25       92.09     12.54 o 
  -3   4   5       26.72       30.81      7.76 o 
  -2   4   5     6297.65     6360.86     84.54 o 
  -1   4   5      876.69      863.46     34.23 o 
   0   4   5     1829.46     1813.47     26.61 o 
   1   4   5     3621.24     3573.14     43.03 o 
   2   4   5     8368.61     8354.00     86.86 o 
   3   4   5      736.53      762.46     13.89 o 
   4   4   5     8259.45     8454.47     74.71 o 
   5   4   5     2653.41     2679.09     63.45 o 
   6   4   5      492.95      508.91     32.72 o 
   7   4   5     1863.05     1882.71     43.20 o 
   8   4   5     1671.27     1763.27     48.78 o 
   9   4   5        0.89       22.66     15.66 o 
  -5   5   5      706.68      720.57     66.55 o 
  -4   5   5       44.18       65.57     11.93 o 
  -3   5   5       60.00       65.65     15.15 o 
  -2   5   5     3904.65     3904.60     64.28 o 
  -1   5   5     1551.09     1547.78     35.84 o 
   0   5   5     2305.20     2299.14     32.52 o 
   1   5   5     1223.09     1169.49     21.97 o 
   2   5   5     1447.23     1461.77     24.54 o 
   3   5   5      262.17      267.67     10.88 o 
   4   5   5     5824.48     5838.62     59.27 o 
   5   5   5     7917.43     8110.54     76.36 o 
   6   5   5      312.84      338.63     13.31 o 
   7   5   5      175.92      168.13     18.92 o 
   8   5   5      118.16      135.41     14.46 o 
   9   5   5      598.23      608.04     37.21 o 
  -5   6   5      233.35      217.22     20.27 o 
  -4   6   5      528.24      608.67     28.58 o 
  -3   6   5      909.51      870.52     31.52 o 
  -2   6   5       25.00       17.66      8.04 o 
  -1   6   5       91.80       93.97     13.52 o 
   0   6   5      723.92      709.61     22.03 o 
   1   6   5     8554.91     8374.93     78.67 o 
   2   6   5     2936.69     2886.34     38.80 o 
   3   6   5     1533.45     1478.62     22.66 o 
   4   6   5     2914.94     2972.90     40.90 o 
   5   6   5     1502.10     1492.15     34.04 o 
   6   6   5      324.92      332.57     16.86 o 
   7   6   5     2835.22     2989.14     79.99 o 
   8   6   5      239.78      268.12     26.48 o 
   9   6   5      430.17      441.22     32.20 o 
  -4   7   5        2.12       -2.81      7.53 o 
  -3   7   5       10.14       19.91      9.21 o 
  -2   7   5      607.30      552.79     47.71 o 
  -1   7   5      485.31      512.49     23.43 o 
   0   7   5      959.78      992.44     30.11 o 
   1   7   5      386.50      344.31     16.86 o 
   2   7   5      481.95      453.43     15.84 o 
   3   7   5     2928.42     2924.96     42.32 o 
   4   7   5     1992.64     1897.79     40.61 o 
   5   7   5      266.78      287.14     16.41 o 
   6   7   5      181.41      202.39     25.36 o 
   7   7   5     1179.10     1142.36     48.90 o 
   8   7   5      661.36      747.82     41.35 o 
   9   7   5     1091.34     1187.45     54.94 o 
  -3   8   5      575.45      667.51     44.21 o 
  -2   8   5       66.97       38.33     14.63 o 
  -1   8   5      337.52      276.79     28.31 o 
   0   8   5      641.12      644.61     38.33 o 
   1   8   5       42.67       64.10     11.69 o 
   2   8   5      308.16      274.99     13.89 o 
   3   8   5        8.58       25.74     11.48 o 
   4   8   5     1674.51     1595.84     42.26 o 
   5   8   5     1512.36     1470.34     38.12 o 
   6   8   5     1152.63     1181.53     34.65 o 
   7   8   5        6.29        9.67      7.34 o 
   8   8   5        5.83       19.72     12.17 o 
   9   8   5      308.94      273.84     29.66 o 
  -2   9   5        8.11        5.72     12.09 o 
  -1   9   5      387.87      397.96     34.91 o 
   0   9   5        4.36        4.69     10.50 o 
   1   9   5      209.47      198.60     13.14 o 
   2   9   5      897.22      900.29     25.46 o 
   3   9   5      903.30      912.58     25.47 o 
   4   9   5      458.32      419.19     21.56 o 
   5   9   5       24.91       17.48     10.62 o 
   6   9   5      325.12      340.29     37.53 o 
   7   9   5       62.16       73.59     12.88 o 
   8   9   5      490.83      458.08     36.97 o 
  -1  10   5      269.10      229.47     30.45 o 
   0  10   5      652.81      649.07     43.81 o 
   1  10   5      811.24      823.43     70.25 o 
   2  10   5        7.73       -4.03      5.10 o 
   3  10   5        1.85       -1.41      5.57 o 
   4  10   5       18.98        6.43      7.45 o 
   5  10   5       74.19       76.04     13.07 o 
   6  10   5      181.27      199.71     18.13 o 
   7  10   5      353.60      385.44     24.25 o 
   1  11   5      109.17       92.17     18.41 o 
   2  11   5      156.50      143.88     13.63 o 
   3  11   5        1.94        3.11      7.58 o 
   4  11   5      326.80      305.49     32.12 o 
   5  11   5      543.14      547.73     28.08 o 
   6  11   5      171.75      184.99     19.15 o 
  -3 -10   6        1.83       -3.07      8.95 o 
  -2 -10   6      282.00      295.35     21.94 o 
  -1 -10   6      732.53      737.53     31.46 o 
   0 -10   6      733.19      758.48     43.65 o 
   1 -10   6      462.51      485.43     37.21 o 
  -5  -9   6       26.30       25.58     10.73 o 
  -4  -9   6     1054.54     1113.87     37.66 o 
  -3  -9   6      392.16      388.43     34.75 o 
  -2  -9   6      126.94      157.03     16.32 o 
  -1  -9   6       32.46       30.76     19.40 o 
   0  -9   6      367.01      334.37     31.61 o 
   1  -9   6        0.05       -8.83      8.83 o 
   2  -9   6      785.21      847.45     45.40 o 
   3  -9   6       25.70       32.52     14.95 o 
  -6  -8   6       52.28       56.37     18.45 o 
  -5  -8   6     1410.51     1458.17     41.63 o 
  -4  -8   6      421.96      418.34     38.17 o 
  -3  -8   6       45.11       36.62     10.29 o 
  -2  -8   6      999.16     1023.81     54.47 o 
  -1  -8   6      306.64      281.92     18.33 o 
   0  -8   6      323.65      300.59     18.94 o 
   1  -8   6        7.21        2.25      6.87 o 
   2  -8   6       37.53       41.35     13.20 o 
   3  -8   6     1054.81     1088.77     48.98 o 
   4  -8   6      723.35      818.67     43.10 o 
  -6  -7   6        1.00       12.25     12.72 o 
  -5  -7   6      119.49      103.29     19.08 o 
  -4  -7   6       20.88       23.85      8.58 o 
  -3  -7   6        0.30       -1.58      6.05 o 
  -2  -7   6     1331.92     1365.93     35.56 o 
  -1  -7   6     2999.51     3086.24     54.76 o 
   0  -7   6       35.33       21.96      7.79 o 
   1  -7   6      138.06      169.00     13.98 o 
   2  -7   6       31.10       28.31     10.58 o 
   3  -7   6      183.07      165.23     20.67 o 
   4  -7   6      212.54      185.58     21.79 o 
   5  -7   6        3.83       21.63     11.45 o 
  -6  -6   6      138.95      148.85     22.26 o 
  -5  -6   6       22.32        7.79     10.34 o 
  -4  -6   6     1034.96     1110.01     31.34 o 
  -3  -6   6       94.38       75.36     10.39 o 
  -2  -6   6      514.54      512.35     22.66 o 
  -1  -6   6      930.80      944.05     26.82 o 
   0  -6   6     2000.36     1941.85     82.22 o 
   1  -6   6        0.96        4.58      9.02 o 
   2  -6   6     2162.21     2182.95     61.86 o 
   3  -6   6      178.87      176.76     13.80 o 
   4  -6   6        0.31        3.71      6.79 o 
   5  -6   6      555.69      573.11     19.91 o 
   6  -6   6      600.85      575.67     41.74 o 
  -7  -5   6       13.45        4.29     10.50 o 
  -6  -5   6        1.36       -6.28      8.51 o 
  -5  -5   6      211.84      292.69     26.16 o 
  -4  -5   6     2875.37     2956.91     49.47 o 
  -3  -5   6     1270.76     1276.22     30.25 o 
  -2  -5   6      413.16      424.41     20.00 o 
  -1  -5   6     4829.26     4796.17     71.59 o 
   0  -5   6       39.58       36.42      5.41 o 
   1  -5   6       28.70       18.01      7.62 o 
   2  -5   6     5332.32     5363.89     57.47 o 
   3  -5   6     1279.71     1264.29     32.00 o 
   4  -5   6     1058.17     1054.18     35.93 o 
   5  -5   6      153.97      131.29     11.05 o 
   6  -5   6       42.03       37.77     15.35 o 
   7  -5   6       14.45       29.66     15.82 o 
  -7  -4   6        3.33       29.42     13.12 o 
  -6  -4   6      720.13      736.21     39.68 o 
  -5  -4   6      209.99      218.07     16.16 o 
  -4  -4   6        4.36        4.18      5.68 o 
  -3  -4   6      434.85      437.73     22.08 o 
  -2  -4   6      307.13      333.66     11.89 o 
  -1  -4   6     5505.69     5471.39     54.59 o 
   0  -4   6     3644.58     3587.61     40.76 o 
   1  -4   6     4895.45     4898.54     50.20 o 
   2  -4   6     1603.96     1588.55     25.43 o 
   3  -4   6       40.68       44.96      7.58 o 
   4  -4   6      535.73      535.38     21.46 o 
   5  -4   6     2525.09     2488.57     38.96 o 
   6  -4   6      592.70      578.15     38.96 o 
   7  -4   6      540.22      541.09     41.66 o 
  -7  -3   6       14.96        8.15      8.08 o 
  -6  -3   6      100.98      105.01     14.19 o 
  -5  -3   6       10.36       13.55      7.02 o 
  -4  -3   6      338.01      336.94     17.46 o 
  -3  -3   6     6900.98     6887.85     65.76 o 
  -2  -3   6     1029.54     1025.29     28.57 o 
  -1  -3   6      938.61      906.29     17.67 o 
   0  -3   6      160.67      181.34      7.89 o 
   1  -3   6     7817.38     7524.20    159.83 o 
   2  -3   6     1909.93     1845.33     25.46 o 
   3  -3   6     4421.37     4355.83     49.27 o 
   4  -3   6     2248.15     2246.39     34.11 o 
   5  -3   6     1762.91     1731.53     30.72 o 
   6  -3   6      273.84      299.40     17.82 o 
   7  -3   6      546.34      515.96     39.92 o 
   8  -3   6      643.32      643.74     48.03 o 
  -7  -2   6       74.93       82.20     30.49 o 
  -6  -2   6     2170.54     2182.97     51.25 o 
  -5  -2   6     2059.91     2001.43     57.73 o 
  -4  -2   6      367.47      342.74     17.49 o 
  -3  -2   6     2797.91     2819.08     47.87 o 
  -2  -2   6      585.03      579.70     13.91 o 
  -1  -2   6      765.16      760.13     15.35 o 
   0  -2   6     1724.35     1716.16     23.31 o 
   1  -2   6      140.70      132.57      5.53 o 
   2  -2   6      810.47      798.71     13.93 o 
   3  -2   6     7368.01     7377.13     68.88 o 
   4  -2   6     6974.31     6680.06     68.29 o 
   5  -2   6      138.35      158.16     13.99 o 
   6  -2   6     1412.82     1463.49     41.78 o 
   7  -2   6      771.17      799.38     28.75 o 
   8  -2   6      355.30      343.89     35.86 o 
  -7  -1   6      104.19       95.96     14.62 o 
  -6  -1   6      474.26      479.28     24.17 o 
  -5  -1   6     2019.91     2024.15     75.10 o 
  -4  -1   6       44.79       36.22     12.52 o 
  -3  -1   6     4252.98     4195.68     61.83 o 
  -2  -1   6     1684.06     1680.43     19.70 o 
  -1  -1   6       42.70       40.25      3.60 o 
   0  -1   6     6917.10     6908.36     52.54 o 
   1  -1   6     6819.38     7145.64     51.91 o 
   2  -1   6     3010.09     3174.89     36.61 o 
   3  -1   6      536.63      509.58     13.61 o 
   4  -1   6     3014.93     3035.50     48.63 o 
   5  -1   6     1172.63     1216.57     30.72 o 
   6  -1   6     5519.04     5585.25     79.58 o 
   7  -1   6      995.40     1055.95     32.41 o 
   8  -1   6       11.49        7.16     12.40 o 
   9  -1   6        2.36       -4.29     12.80 o 
  -7   0   6     1695.18     1735.36     49.88 o 
  -6   0   6      794.60      718.67     32.48 o 
  -5   0   6      234.87      213.95     23.85 o 
  -4   0   6      750.29      758.49     25.88 o 
  -3   0   6     3864.32     3794.08     81.14 o 
  -2   0   6     4550.03     4433.65     60.86 o 
  -1   0   6     5283.55     5239.21     48.98 o 
   0   0   6      358.19      397.38      8.58 o 
   1   0   6     1433.10     1506.36     39.09 o 
   2   0   6     1930.94     1869.71     36.93 o 
   3   0   6    10513.43    10385.76    108.52 o 
   4   0   6     2191.11     2302.65     55.10 o 
   5   0   6      167.41      149.59     11.51 o 
   6   0   6      121.99      152.66     12.89 o 
   7   0   6     1372.12     1416.36    105.47 o 
   8   0   6      386.36      399.79     38.09 o 
   9   0   6      730.45      685.88     51.37 o 
  -6   1   6     1540.52     1509.80     70.13 o 
  -5   1   6      737.29      704.13     27.80 o 
  -4   1   6     1056.86     1002.05     30.78 o 
  -3   1   6     2069.92     2046.19     45.92 o 
  -2   1   6     1016.08     1004.53     26.17 o 
  -1   1   6     3539.79     3600.04     41.49 o 
   0   1   6     1265.76     1220.29     19.81 o 
   1   1   6     3083.53     3208.15     50.18 o 
   2   1   6     7335.90     7303.96     69.70 o 
   3   1   6     2313.81     2275.64     41.55 o 
   4   1   6       49.31       58.48      7.57 o 
   5   1   6      388.50      408.99     17.42 o 
   6   1   6        0.25        7.44      5.95 o 
   7   1   6       25.89       19.27      7.84 o 
   8   1   6       92.34       85.18     23.06 o 
   9   1   6      525.12      615.67     48.50 o 
  -6   2   6       13.21       18.69      8.64 o 
  -5   2   6      107.15      139.09     28.82 o 
  -4   2   6     3842.58     3822.50     68.46 o 
  -3   2   6       23.74       18.49      6.72 o 
  -2   2   6     1431.69     1413.39     66.71 o 
  -1   2   6     1543.18     1568.38     22.91 o 
   0   2   6      447.04      434.91     12.21 o 
   1   2   6      576.07      548.36     12.53 o 
   2   2   6    10193.45    10398.31     92.70 o 
   3   2   6        2.88       -0.75      2.84 o 
   4   2   6      382.20      466.24     67.27 o 
   5   2   6      432.88      413.77     28.15 o 
   6   2   6      363.90      386.84     18.56 o 
   7   2   6      174.18      160.88     14.31 o 
   8   2   6       81.05       65.82     11.57 o 
   9   2   6        1.78        0.24     12.56 o 
  -6   3   6       24.02       14.42      8.91 o 
  -5   3   6      170.65      196.92     20.87 o 
  -4   3   6       85.44       63.58     10.89 o 
  -3   3   6     1104.52     1160.76     45.84 o 
  -2   3   6     1215.55     1223.01     31.98 o 
  -1   3   6     6554.74     6410.94     80.59 o 
   0   3   6      465.18      441.72     12.20 o 
   1   3   6      861.83      862.66     17.12 o 
   2   3   6      585.34      633.31     14.47 o 
   3   3   6     1514.51     1567.46     19.32 o 
   4   3   6       67.14       65.48     20.79 o 
   5   3   6     2732.37     2757.28     48.06 o 
   6   3   6     1157.87     1171.38     31.98 o 
   7   3   6      455.82      470.29     22.10 o 
   8   3   6       52.73       61.88     11.47 o 
   9   3   6      409.04      401.30     39.04 o 
  -5   4   6      542.68      505.78     45.76 o 
  -4   4   6        2.70       17.60      8.03 o 
  -3   4   6      775.36      811.29     28.87 o 
  -2   4   6       93.03       88.08     10.85 o 
  -1   4   6      313.25      335.46     17.17 o 
   0   4   6      541.79      530.78     14.35 o 
   1   4   6     1951.79     1923.00     28.41 o 
   2   4   6      850.24      855.09     18.14 o 
   3   4   6     5099.11     5075.79     44.42 o 
   4   4   6       36.13       52.14      5.58 o 
   5   4   6      124.02      143.13     11.63 o 
   6   4   6     1940.83     2162.52     91.68 o 
   7   4   6      362.02      341.48     32.96 o 
   8   4   6      478.41      540.81     39.52 o 
   9   4   6     2480.07     2547.71     58.32 o 
  -5   5   6       21.19       17.96      9.84 o 
  -4   5   6     1143.47     1120.90     37.83 o 
  -3   5   6       31.89       19.86     20.32 o 
  -2   5   6      570.39      582.60     41.43 o 
  -1   5   6      233.62      231.95     26.20 o 
   0   5   6       65.67       83.12     16.59 o 
   1   5   6      462.04      458.96     14.22 o 
   2   5   6     1487.25     1494.13     25.96 o 
   3   5   6      881.76      865.61     18.97 o 
   4   5   6      158.79      160.98      9.03 o 
   5   5   6     1175.03     1203.30     41.27 o 
   6   5   6     1586.14     1696.70     39.71 o 
   7   5   6      938.89      988.26     31.68 o 
   8   5   6       33.29       24.56      9.20 o 
   9   5   6     1342.59     1405.63     57.01 o 
  -4   6   6       14.60       21.32     10.13 o 
  -3   6   6     1207.01     1206.59     38.58 o 
  -2   6   6     1262.75     1294.01     42.26 o 
  -1   6   6     1445.90     1522.85     39.31 o 
   0   6   6      112.81      108.55     11.64 o 
   1   6   6       74.70       71.35      7.28 o 
   2   6   6       13.22       15.51      4.67 o 
   3   6   6      244.52      235.30      9.67 o 
   4   6   6     1267.98     1256.46     24.86 o 
   5   6   6     2151.99     2046.66     33.29 o 
   6   6   6     5136.90     4871.85    104.32 o 
   7   6   6     1006.11     1035.58     46.28 o 
   8   6   6     1451.55     1557.03     59.24 o 
   9   6   6     1664.59     1695.94     64.56 o 
  -3   7   6       22.41       18.99      9.95 o 
  -2   7   6      502.02      499.60     25.40 o 
  -1   7   6     1987.99     2086.05     74.15 o 
   0   7   6      199.46      209.59     16.00 o 
   1   7   6     1880.46     1810.78     35.45 o 
   2   7   6     1054.51     1060.58     26.62 o 
   3   7   6       13.83        4.25      4.35 o 
   4   7   6     2408.64     2428.96     46.82 o 
   5   7   6       72.56       82.14     10.54 o 
   6   7   6      632.65      594.52     35.54 o 
   7   7   6       69.70       77.29     16.94 o 
   8   7   6       86.99      101.06     19.16 o 
   9   7   6     1270.28     1406.03     60.27 o 
  -2   8   6      560.21      591.34     41.35 o 
  -1   8   6      263.58      263.11     28.55 o 
   0   8   6       86.11      117.04     20.43 o 
   1   8   6     1317.42     1325.41     35.54 o 
   2   8   6     2912.73     2976.52     45.31 o 
   3   8   6      238.85      225.86     18.60 o 
   4   8   6        6.03        6.81      7.20 o 
   5   8   6      233.03      241.71     16.95 o 
   6   8   6      148.93      134.46     20.51 o 
   7   8   6      536.44      521.77     36.26 o 
   8   8   6      202.29      215.40     27.19 o 
  -1   9   6      129.73      119.83     23.30 o 
   0   9   6      196.83      208.64     26.48 o 
   1   9   6      216.87      214.76     25.84 o 
   2   9   6      414.10      416.73     17.72 o 
   3   9   6      205.13      174.07     12.86 o 
   4   9   6     1755.12     1798.84     44.72 o 
   5   9   6     1127.11     1125.92     35.45 o 
   6   9   6      252.08      267.47     19.13 o 
   7   9   6       33.97       17.17     11.53 o 
   8   9   6      342.46      300.64     31.33 o 
   0  10   6      463.48      545.86     41.27 o 
   1  10   6      875.51      856.29     34.30 o 
   2  10   6      334.75      339.68     17.67 o 
   3  10   6      251.18      267.06     16.10 o 
   4  10   6      479.91      439.06     23.31 o 
   5  10   6      988.12     1023.57     35.84 o 
   6  10   6      383.24      379.72     39.64 o 
   7  10   6      637.59      601.52     42.06 o 
   2  11   6      201.80      229.97     20.91 o 
   3  11   6     1209.68     1222.75     35.35 o 
   4  11   6       48.48       14.88      9.46 o 
   5  11   6        3.35       -1.84      9.82 o 
  -1 -10   7        4.02       -6.68     12.25 o 
  -4  -9   7        8.46        7.62      8.64 o 
  -3  -9   7       94.24      129.07     16.03 o 
  -2  -9   7      386.20      389.84     23.79 o 
  -1  -9   7      135.63      132.23     15.71 o 
   0  -9   7      415.07      370.61     31.57 o 
   1  -9   7      227.43      207.13     25.68 o 
   2  -9   7       83.83       51.60     17.25 o 
  -5  -8   7      132.04      170.40     25.92 o 
  -4  -8   7     1742.81     1811.96     50.93 o 
  -3  -8   7      955.79      951.71     32.85 o 
  -2  -8   7      201.22      197.76     16.95 o 
  -1  -8   7      924.29      863.17     51.92 o 
   0  -8   7      700.27      659.72     38.09 o 
   1  -8   7      224.61      202.92     23.93 o 
   2  -8   7       21.21        4.53     10.18 o 
   3  -8   7       14.04       -8.19      8.19 o 
   4  -8   7     1115.08     1081.38     51.37 o 
  -5  -7   7       45.81       39.04     15.58 o 
  -4  -7   7      971.64      985.54     31.82 o 
  -3  -7   7     3078.99     3154.68     57.99 o 
  -2  -7   7      628.33      648.75     24.99 o 
  -1  -7   7      637.07      611.58     29.66 o 
   0  -7   7      467.52      463.12     21.36 o 
   1  -7   7       59.31       35.22     11.37 o 
   2  -7   7     1512.36     1416.21     53.27 o 
   3  -7   7      983.73      918.85     43.73 o 
   4  -7   7      212.50      200.83     16.44 o 
   5  -7   7      173.36      166.64     15.99 o 
  -6  -6   7      154.83      144.63     22.90 o 
  -5  -6   7      537.16      589.11     37.05 o 
  -4  -6   7      177.84      217.95     23.46 o 
  -3  -6   7        1.47        1.38      6.52 o 
  -2  -6   7      380.52      396.86     18.83 o 
  -1  -6   7      861.35      922.50     34.35 o 
   0  -6   7     1417.49     1444.75     33.98 o 
   1  -6   7     1881.82     1971.13     59.71 o 
   2  -6   7       40.54       67.03     14.07 o 
   3  -6   7      137.06      111.00     17.49 o 
   4  -6   7       30.41       38.71      8.64 o 
   5  -6   7       39.64       43.56      8.25 o 
   6  -6   7      111.48      121.58     23.77 o 
  -6  -5   7        0.75       10.02     11.21 o 
  -5  -5   7       41.04       60.75     15.90 o 
  -4  -5   7     1532.02     1546.69     54.39 o 
  -3  -5   7       98.96       84.59      9.93 o 
  -2  -5   7      227.19      247.98     14.39 o 
  -1  -5   7       32.33       35.29      5.65 o 
   0  -5   7     1768.61     1766.07     28.99 o 
   1  -5   7     1812.27     1813.38     53.35 o 
   2  -5   7       55.86       50.84      8.52 o 
   3  -5   7       37.90       43.91      8.38 o 
   4  -5   7     1540.60     1493.79     30.69 o 
   5  -5   7      482.63      499.96     18.36 o 
   6  -5   7        8.97        5.39      5.81 o 
  -6  -4   7       57.94       64.25     16.14 o 
  -5  -4   7       98.94      143.55     14.55 o 
  -4  -4   7      389.41      420.14     20.19 o 
  -3  -4   7      215.59      225.57     14.30 o 
  -2  -4   7      573.26      607.92     16.38 o 
  -1  -4   7       39.05       52.94      6.07 o 
   0  -4   7       36.44       33.78      5.16 o 
   1  -4   7      189.16      185.26      9.12 o 
   2  -4   7      974.90      966.88     26.69 o 
   3  -4   7       62.30       61.96      7.20 o 
   4  -4   7     2577.54     2569.26     39.73 o 
   5  -4   7        0.07        2.36      4.44 o 
   6  -4   7      798.51      772.40     28.98 o 
   7  -4   7      274.61      263.51     31.65 o 
  -6  -3   7       11.13       12.17      8.37 o 
  -5  -3   7      123.42      128.26     13.69 o 
  -4  -3   7      182.70      156.71     13.58 o 
  -3  -3   7      660.32      636.87     30.21 o 
  -2  -3   7      848.58      838.61     22.09 o 
  -1  -3   7     4508.82     4463.54     65.77 o 
   0  -3   7        5.72        6.86      3.18 o 
   1  -3   7     1189.65     1184.59     23.24 o 
   2  -3   7     2127.39     2085.46     31.56 o 
   3  -3   7      234.55      242.50     11.75 o 
   4  -3   7       71.76       71.83      8.63 o 
   5  -3   7      426.94      402.34     17.43 o 
   6  -3   7        4.98       13.61     11.25 o 
   7  -3   7      758.80      809.02     33.40 o 
   8  -3   7     1086.52     1089.81     62.26 o 
  -6  -2   7      324.45      304.85     21.15 o 
  -5  -2   7      395.36      371.41     20.77 o 
  -4  -2   7     2084.81     2070.62     44.72 o 
  -3  -2   7      189.02      188.77     13.28 o 
  -2  -2   7     1210.99     1189.23     21.39 o 
  -1  -2   7     1240.96     1269.87     23.79 o 
   0  -2   7     2901.14     2839.96     29.02 o 
   1  -2   7      715.72      737.93     12.91 o 
   2  -2   7     1051.47     1063.46     20.96 o 
   3  -2   7      710.83      702.52     17.39 o 
   4  -2   7       81.63       82.30      8.75 o 
   5  -2   7     2654.14     2686.78     50.46 o 
   6  -2   7      788.18      791.87     27.69 o 
   7  -2   7       56.27       49.58     15.31 o 
   8  -2   7     1734.99     1845.18     80.23 o 
  -6  -1   7       41.87       51.45     11.30 o 
  -5  -1   7      146.34      151.67     14.98 o 
  -4  -1   7     3113.34     3130.92     57.41 o 
  -3  -1   7      165.46      169.96     14.19 o 
  -2  -1   7     5530.72     5498.00     54.34 o 
  -1  -1   7     1556.09     1439.63     18.98 o 
   0  -1   7       80.10       79.71      4.76 o 
   1  -1   7       77.99       93.88      8.85 o 
   2  -1   7     5040.07     4994.14     63.98 o 
   3  -1   7     5045.32     5080.22     53.79 o 
   4  -1   7     2550.94     2360.08     43.56 o 
   5  -1   7      139.23      112.15     11.29 o 
   6  -1   7       58.73       62.37      9.93 o 
   7  -1   7     1560.21     1570.11     66.99 o 
   8  -1   7      708.16      621.63     46.20 o 
  -6   0   7     1070.55     1161.35     39.32 o 
  -5   0   7      384.67      355.69     20.82 o 
  -4   0   7      390.51      385.22     20.71 o 
  -3   0   7      351.09      356.56     17.54 o 
  -2   0   7     5528.50     5488.41     73.24 o 
  -1   0   7     8764.33     8749.57     75.07 o 
   0   0   7     2050.24     1963.23     25.99 o 
   1   0   7     5703.18     6105.48     54.61 o 
   2   0   7      738.41      736.18     27.51 o 
   3   0   7     6012.21     5929.75     88.70 o 
   4   0   7     1298.86     1321.58     32.04 o 
   5   0   7     1918.20     1845.67     39.53 o 
   6   0   7      369.82      386.54     27.03 o 
   7   0   7      897.34      909.74     30.93 o 
   8   0   7     3448.58     3517.68     67.48 o 
   9   0   7      605.90      599.77     48.66 o 
  -6   1   7      200.41      173.22     27.87 o 
  -5   1   7       22.85       17.15      7.89 o 
  -4   1   7      224.85      237.72     16.81 o 
  -3   1   7     1770.71     1759.65     40.31 o 
  -2   1   7       17.65       18.67      5.76 o 
  -1   1   7     1368.75     1336.49     21.64 o 
   0   1   7     2634.35     2722.82     33.87 o 
   1   1   7     8594.29     8474.85     75.38 o 
   2   1   7     2109.30     2175.53     26.10 o 
   3   1   7     2067.15     1991.97     37.34 o 
   4   1   7     1491.47     1549.47     44.21 o 
   5   1   7     2256.95     2278.78     44.35 o 
   6   1   7     1224.63     1243.99     35.86 o 
   7   1   7     1329.45     1312.68     36.93 o 
   8   1   7       26.66       26.04      9.82 o 
   9   1   7       59.12       55.10     21.15 o 
  -6   2   7      220.45      173.26     29.42 o 
  -5   2   7      731.55      757.94     78.56 o 
  -4   2   7      117.07      104.50     12.92 o 
  -3   2   7     2152.09     2154.95     46.50 o 
  -2   2   7      190.35      192.73     20.47 o 
  -1   2   7     1483.50     1431.94     32.27 o 
   0   2   7     1231.92     1284.57     21.52 o 
   1   2   7     2388.27     2539.75     34.50 o 
   2   2   7      851.07      841.60     16.32 o 
   3   2   7     7039.41     7029.53    102.25 o 
   4   2   7     9219.25     9060.44    103.70 o 
   5   2   7        1.77        2.14      4.99 o 
   6   2   7        8.90       15.46      6.53 o 
   7   2   7      274.14      306.40     31.69 o 
   8   2   7      113.88      109.01     14.26 o 
   9   2   7      554.64      568.53     69.45 o 
  -5   3   7     1937.48     1908.93     51.48 o 
  -4   3   7      387.27      371.26     21.93 o 
  -3   3   7       27.82       32.17     15.58 o 
  -2   3   7      350.83      328.26     17.90 o 
  -1   3   7       10.38        3.39      4.71 o 
   0   3   7     5216.38     5264.28     53.80 o 
   1   3   7     1724.92     1758.59     31.71 o 
   2   3   7       30.48       38.51      4.98 o 
   3   3   7      622.39      639.67     43.49 o 
   4   3   7     4428.16     4348.17     63.35 o 
   5   3   7      153.46      165.40     12.71 o 
   6   3   7     2801.27     2792.21     52.94 o 
   7   3   7     1285.97     1374.70     38.23 o 
   8   3   7      433.71      426.70     44.45 o 
   9   3   7      408.26      415.00     24.43 o 
  -5   4   7      104.17       94.31     15.29 o 
  -4   4   7       49.43       30.39     21.63 o 
  -3   4   7      326.31      334.16     20.09 o 
  -2   4   7     1548.94     1630.64     40.65 o 
  -1   4   7     1721.25     1737.20     39.61 o 
   0   4   7      807.19      851.93     19.10 o 
   1   4   7       20.65       26.13      4.76 o 
   2   4   7      859.59      875.67     26.35 o 
   3   4   7     1299.80     1338.96     20.04 o 
   4   4   7       74.89       80.92      9.24 o 
   5   4   7      386.83      415.41     19.19 o 
   6   4   7      827.64      809.18     27.65 o 
   7   4   7     1535.44     1607.23     41.74 o 
   8   4   7      379.27      396.03     22.69 o 
   9   4   7       52.57       47.95     11.67 o 
  -4   5   7     1447.97     1431.70     46.52 o 
  -3   5   7      348.99      336.44     21.65 o 
  -2   5   7      186.30      212.11     16.80 o 
  -1   5   7      617.23      568.44     23.78 o 
   0   5   7     1276.01     1309.52     34.10 o 
   1   5   7      935.84      948.89     27.57 o 
   2   5   7      672.39      656.16     17.55 o 
   3   5   7     2318.36     2254.84     28.83 o 
   4   5   7      284.38      283.04     21.67 o 
   5   5   7     1575.98     1593.30     37.66 o 
   6   5   7       44.59       32.57      8.70 o 
   7   5   7      118.65      133.84     18.49 o 
   8   5   7       80.50       47.32     11.32 o 
   9   5   7      148.76      170.05     18.05 o 
  -4   6   7     1638.11     1697.68    162.52 o 
  -3   6   7        3.13       -0.59      7.41 o 
  -2   6   7      288.68      286.33     19.92 o 
  -1   6   7      664.57      680.47     27.42 o 
   0   6   7      218.50      245.59     16.83 o 
   1   6   7     1190.11     1203.18     25.39 o 
   2   6   7     1140.70     1120.13     24.28 o 
   3   6   7      601.29      582.06     16.43 o 
   4   6   7     1919.14     1935.88     32.70 o 
   5   6   7      219.91      190.49     14.15 o 
   6   6   7     1498.62     1496.36     54.47 o 
   7   6   7        1.55       -0.95      8.98 o 
   8   6   7       14.09        2.70     10.58 o 
   9   6   7      243.47      202.84     25.76 o 
  -3   7   7      190.90      177.36     19.21 o 
  -2   7   7       53.95       43.66     11.12 o 
  -1   7   7      447.74      448.83     23.98 o 
   0   7   7     1044.70     1088.47     41.98 o 
   1   7   7        0.06        8.72      6.82 o 
   2   7   7       35.30       31.44      7.73 o 
   3   7   7      350.11      366.59     14.87 o 
   4   7   7       93.97       88.15     10.92 o 
   5   7   7      848.50      801.89     39.68 o 
   6   7   7      275.12      322.19     27.43 o 
   7   7   7      998.73      996.22     48.11 o 
   8   7   7      107.24      151.07     23.22 o 
   9   7   7      118.69      100.66     22.10 o 
  -2   8   7      181.21      166.26     26.16 o 
  -1   8   7      576.03      520.25     38.17 o 
   0   8   7        7.88        5.49     10.58 o 
   1   8   7      225.05      231.14     25.29 o 
   2   8   7       18.85       20.96      6.87 o 
   3   8   7     5845.48     5518.61     66.40 o 
   4   8   7      649.27      625.79     24.82 o 
   5   8   7       15.05       -4.37      7.00 o 
   6   8   7      367.92      323.94     28.47 o 
   7   8   7      224.63      243.79     26.32 o 
   8   8   7       48.10       48.98     16.54 o 
  -1   9   7        0.79       -3.34     12.09 o 
   0   9   7      197.16      152.74     24.25 o 
   1   9   7      207.62      205.86     26.40 o 
   2   9   7      446.85      466.61     18.83 o 
   3   9   7      788.26      801.71     24.34 o 
   4   9   7       64.22       41.03      9.90 o 
   5   9   7      783.44      804.91     43.10 o 
   6   9   7      688.21      721.98     42.14 o 
   7   9   7       13.83       26.80     13.91 o 
   8   9   7      134.77      131.91     24.33 o 
   1  10   7      242.50      258.32     21.28 o 
   2  10   7      186.84      194.39     18.46 o 
   3  10   7       10.97       17.97      7.25 o 
   4  10   7      308.39      274.88     20.07 o 
   5  10   7        4.64        3.58      7.34 o 
   6  10   7      524.69      533.69     38.40 o 
   7  10   7      489.18      520.33     39.52 o 
  -2  -9   8      394.33      454.46     25.89 o 
  -1  -9   8      923.93      911.22     49.62 o 
   0  -9   8       67.75       64.33     17.65 o 
   1  -9   8      470.31      566.53     39.04 o 
  -4  -8   8       13.53        3.22     15.15 o 
  -3  -8   8      322.14      332.08     39.52 o 
  -2  -8   8      877.00      941.84     32.81 o 
  -1  -8   8       10.46        4.29     11.13 o 
   0  -8   8      663.26      630.62     39.04 o 
   1  -8   8      923.30      863.83     44.92 o 
   2  -8   8     2231.63     2276.70     75.54 o 
   3  -8   8      204.39      195.84     25.36 o 
  -5  -7   8       60.48       56.77     17.17 o 
  -4  -7   8        0.24        9.14     12.40 o 
  -3  -7   8      142.21      117.07     13.80 o 
  -2  -7   8     1968.96     2064.81     46.21 o 
  -1  -7   8      240.80      260.55     17.59 o 
   0  -7   8      609.77      610.98     36.02 o 
   1  -7   8      361.56      344.05     28.23 o 
   2  -7   8     1126.99     1160.81     49.54 o 
   3  -7   8       19.80       14.71     10.89 o 
   4  -7   8     1966.68     1996.98     58.92 o 
  -5  -6   8      270.41      334.91     30.37 o 
  -4  -6   8     1132.88     1261.56     52.16 o 
  -3  -6   8      430.08      445.46     20.81 o 
  -2  -6   8      162.63      150.85     13.26 o 
  -1  -6   8       59.94       61.84      9.88 o 
   0  -6   8     2966.55     2924.57     75.70 o 
   1  -6   8     3680.07     3582.07     86.11 o 
   2  -6   8      206.12      225.90     22.66 o 
   3  -6   8      328.39      313.84     26.72 o 
   4  -6   8      600.10      583.14     20.65 o 
   5  -6   8     2032.02     2152.74     41.61 o 
  -5  -5   8        0.86       -1.11      9.38 o 
  -4  -5   8      441.35      457.52     30.53 o 
  -3  -5   8       90.70      101.50     10.90 o 
  -2  -5   8      302.57      327.10     16.30 o 
  -1  -5   8     1312.01     1320.24     31.16 o 
   0  -5   8     1081.57     1051.22     29.58 o 
   1  -5   8     4105.85     4300.28    176.32 o 
   2  -5   8      340.64      342.83     18.88 o 
   3  -5   8     2562.24     2606.41     46.17 o 
   4  -5   8      372.24      376.23     19.26 o 
   5  -5   8       20.58       11.89      6.29 o 
   6  -5   8       35.06       36.58      7.89 o 
  -6  -4   8     2213.08     2421.89     76.81 o 
  -5  -4   8       11.12       16.86     10.97 o 
  -4  -4   8       46.25       68.58     11.61 o 
  -3  -4   8      625.04      685.04     24.53 o 
  -2  -4   8       50.82       49.74      6.65 o 
  -1  -4   8      348.78      370.48     13.18 o 
   0  -4   8       83.58       79.75      9.24 o 
   1  -4   8       79.77       77.93      9.33 o 
   2  -4   8       23.33       15.88      4.73 o 
   3  -4   8     1211.13     1149.81     25.54 o 
   4  -4   8      741.71      822.77     22.26 o 
   5  -4   8     1334.53     1271.43     28.99 o 
   6  -4   8     1135.15     1162.54     36.62 o 
   7  -4   8        0.94       10.10      8.41 o 
  -6  -3   8      239.11      230.19     19.82 o 
  -5  -3   8      110.43      114.73     14.12 o 
  -4  -3   8      336.24      335.36     19.18 o 
  -3  -3   8     3792.76     3910.70     63.32 o 
  -2  -3   8     1812.31     1803.29     29.13 o 
  -1  -3   8       24.36       24.79      4.81 o 
   0  -3   8      976.75      957.97     19.37 o 
   1  -3   8      273.19      274.25     11.59 o 
   2  -3   8      553.21      538.83     16.15 o 
   3  -3   8       42.70       57.85      7.03 o 
   4  -3   8      131.54      138.40     10.00 o 
   5  -3   8        5.88        9.93      4.80 o 
   6  -3   8     1520.20     1411.04     63.17 o 
   7  -3   8      228.46      261.24     19.75 o 
  -6  -2   8       30.59       35.98     11.29 o 
  -5  -2   8     1426.32     1453.29     41.28 o 
  -4  -2   8       33.41       26.94      8.48 o 
  -3  -2   8     1155.20     1110.85     39.60 o 
  -2  -2   8      114.94      117.27      7.87 o 
  -1  -2   8     2134.61     2107.26     39.14 o 
   0  -2   8     1394.04     1375.50     19.71 o 
   1  -2   8     2413.49     2413.31     53.79 o 
   2  -2   8     1500.43     1504.50     26.72 o 
   3  -2   8      796.17      819.06     20.82 o 
   4  -2   8       69.21       58.73      7.14 o 
   5  -2   8        1.81        7.98      5.99 o 
   6  -2   8        0.78       -0.17      5.63 o 
   7  -2   8      477.34      470.78     24.08 o 
   8  -2   8       16.48       30.21     17.02 o 
  -6  -1   8      392.47      409.87     30.18 o 
  -5  -1   8      502.37      534.55     25.47 o 
  -4  -1   8      337.85      321.19     19.11 o 
  -3  -1   8      319.81      305.96     17.12 o 
  -2  -1   8      741.79      751.54     24.04 o 
  -1  -1   8      138.43      148.04      7.57 o 
   0  -1   8     1874.47     1869.20     29.82 o 
   1  -1   8     1367.56     1298.16     27.15 o 
   2  -1   8      151.10      165.02     12.91 o 
   3  -1   8      630.81      624.87     21.42 o 
   4  -1   8     1041.92     1045.74     60.83 o 
   5  -1   8      750.60      716.10     25.44 o 
   6  -1   8       29.26       26.37      7.86 o 
   7  -1   8      413.54      409.62     30.93 o 
   8  -1   8       38.79       51.55     11.83 o 
  -6   0   8       22.07       38.04     13.99 o 
  -5   0   8      146.90      129.60     15.08 o 
  -4   0   8      905.25      859.53     30.03 o 
  -3   0   8      418.83      386.16     19.20 o 
  -2   0   8     2815.54     2796.63     49.51 o 
  -1   0   8       75.08       77.83      6.92 o 
   0   0   8       12.80       26.73      8.19 o 
   1   0   8      393.45      405.08     24.49 o 
   2   0   8     1455.78     1484.96     32.23 o 
   3   0   8     1095.35     1029.87     54.51 o 
   4   0   8     2592.74     2619.42     58.16 o 
   5   0   8      626.89      629.68     25.88 o 
   6   0   8     2586.81     2609.00    131.75 o 
   7   0   8       31.35       29.76      8.94 o 
   8   0   8      316.96      312.61     31.29 o 
   9   0   8      243.52      257.07     35.78 o 
  -5   1   8        3.68        2.51      7.07 o 
  -4   1   8        4.40        0.48      6.29 o 
  -3   1   8     1221.82     1224.14     34.57 o 
  -2   1   8       57.14       69.44      9.54 o 
  -1   1   8     3407.14     3402.74     54.06 o 
   0   1   8      342.56      385.65     11.91 o 
   1   1   8      869.60      876.11     17.22 o 
   2   1   8    11466.80    11626.03    123.72 o 
   3   1   8     1259.86     1277.44     30.60 o 
   4   1   8        2.23       10.11      6.24 o 
   5   1   8      125.33      138.53     18.33 o 
   6   1   8     1540.86     1583.87     96.41 o 
   7   1   8     1696.39     1666.56     43.24 o 
   8   1   8     1504.47     1537.32     56.06 o 
   9   1   8     1096.56     1106.42     39.74 o 
  -5   2   8      743.30      686.57     31.03 o 
  -4   2   8      586.08      558.07     30.53 o 
  -3   2   8        1.11       -0.28      6.28 o 
  -2   2   8      502.03      516.81     21.92 o 
  -1   2   8     1290.48     1260.30     31.67 o 
   0   2   8     3260.68     3144.71     38.62 o 
   1   2   8     1571.65     1586.39     25.00 o 
   2   2   8      840.55      816.04     23.78 o 
   3   2   8        1.93        9.05      5.05 o 
   4   2   8        3.18        3.18      4.71 o 
   5   2   8     3406.34     3497.23     78.32 o 
   6   2   8      243.89      243.62     35.66 o 
   7   2   8       26.20        4.37     11.41 o 
   8   2   8      318.49      351.11     22.20 o 
   9   2   8     1594.37     1667.86     83.09 o 
  -5   3   8      182.28      143.63     26.56 o 
  -4   3   8     2068.04     2057.90     52.08 o 
  -3   3   8        2.20        4.62      5.97 o 
  -2   3   8      940.84      962.44     57.33 o 
  -1   3   8      849.19      850.56     39.92 o 
   0   3   8      670.57      685.16     37.29 o 
   1   3   8      546.49      547.10     15.09 o 
   2   3   8      769.99      812.80     18.17 o 
   3   3   8     2099.97     2056.99     61.94 o 
   4   3   8     2394.92     2402.38     46.16 o 
   5   3   8      473.34      508.27     23.66 o 
   6   3   8       11.34       28.01      8.18 o 
   7   3   8     1082.20     1126.37     35.28 o 
   8   3   8     1226.42     1261.13     39.71 o 
   9   3   8       61.46       60.59     22.22 o 
  -4   4   8       46.07       40.14     11.74 o 
  -3   4   8        0.07       -3.70      6.07 o 
  -2   4   8     5178.06     5253.54     82.51 o 
  -1   4   8      185.02      200.73     15.78 o 
   0   4   8     1493.69     1520.54     36.36 o 
   1   4   8      812.00      809.71     19.41 o 
   2   4   8      117.66      136.93      8.69 o 
   3   4   8     1611.15     1622.20     41.51 o 
   4   4   8     3214.52     3067.92     54.03 o 
   5   4   8      614.87      599.36     23.67 o 
   6   4   8      288.36      280.05     17.60 o 
   7   4   8       92.84       83.12     12.62 o 
   8   4   8     1983.15     1988.86     50.64 o 
   9   4   8      113.25      106.81     29.54 o 
  -4   5   8      139.05      122.21     17.18 o 
  -3   5   8      899.01      904.38     53.35 o 
  -2   5   8       73.96       87.82     13.09 o 
  -1   5   8     1062.58     1068.49     35.66 o 
   0   5   8     1447.95     1458.12     37.72 o 
   1   5   8     5310.31     5454.47     69.93 o 
   2   5   8      274.03      284.32     12.41 o 
   3   5   8      138.48      130.91     11.73 o 
   4   5   8     1550.48     1511.00     36.65 o 
   5   5   8       19.72       25.20      7.56 o 
   6   5   8     1303.21     1312.48     39.16 o 
   7   5   8      693.77      717.95     28.97 o 
   8   5   8      576.75      586.47     27.87 o 
   9   5   8       34.25       33.76     11.75 o 
  -3   6   8     1007.16     1034.36     38.76 o 
  -2   6   8       44.18       36.41     10.39 o 
  -1   6   8     1433.22     1451.07     41.59 o 
   0   6   8      430.46      397.63     21.44 o 
   1   6   8      584.67      605.56     33.79 o 
   2   6   8      423.97      409.15     15.49 o 
   3   6   8     1150.94     1170.17     41.16 o 
   4   6   8     3824.18     3775.84     62.61 o 
   5   6   8      696.33      660.72     35.42 o 
   6   6   8      131.52      134.33     13.97 o 
   7   6   8      501.95      503.48     33.63 o 
   8   6   8      136.23      112.03     20.59 o 
   9   6   8       66.87       92.31     21.47 o 
  -2   7   8      114.42      142.30     17.64 o 
  -1   7   8      173.51      187.19     26.76 o 
   0   7   8      980.09      989.70     34.36 o 
   1   7   8      141.62      105.10     13.26 o 
   2   7   8      367.12      366.11     15.44 o 
   3   7   8       19.18       24.70      5.92 o 
   4   7   8     3363.74     3559.64     86.99 o 
   5   7   8      144.43      156.40     20.59 o 
   6   7   8      594.46      644.37     37.45 o 
   7   7   8        0.54       -5.25      9.14 o 
   8   7   8      210.48      230.75     27.35 o 
  -1   8   8      388.31      444.64     37.37 o 
   0   8   8      196.93      213.57     26.80 o 
   1   8   8      205.77      271.14     27.83 o 
   2   8   8      870.72      815.33     28.39 o 
   3   8   8       44.78       46.53      8.09 o 
   4   8   8        0.05       -1.91      7.63 o 
   5   8   8       77.03       65.36     15.27 o 
   6   8   8        2.91        2.54     10.18 o 
   7   8   8     1285.30     1245.81     56.45 o 
   8   8   8     1578.15     1535.64     65.36 o 
   0   9   8       22.46       12.64     12.48 o 
   1   9   8      273.56      328.15     32.20 o 
   2   9   8      146.42      153.56     16.42 o 
   3   9   8      371.93      396.78     18.27 o 
   4   9   8       51.73       43.81     15.03 o 
   5   9   8      325.74      328.23     29.82 o 
   6   9   8       94.22      136.36     22.34 o 
   7   9   8        3.28       28.78     14.55 o 
   2  10   8      275.75      209.75     19.27 o 
   3  10   8      182.96      198.58     14.58 o 
   4  10   8      589.52      657.02     40.31 o 
   5  10   8      121.73      137.88     23.38 o 
   6  10   8       14.39       12.88     11.69 o 
  -3  -8   9      116.70      143.25     16.32 o 
  -2  -8   9       14.24        0.32     11.45 o 
  -1  -8   9      833.23      907.32     47.71 o 
   0  -8   9       26.82        4.21     10.65 o 
   1  -8   9      149.90      172.86     25.29 o 
   2  -8   9      144.48       98.83     20.04 o 
  -4  -7   9      806.44      942.15     48.66 o 
  -3  -7   9      129.23      145.51     50.65 o 
  -2  -7   9       48.46       64.56     16.14 o 
  -1  -7   9        0.29       -8.03      8.03 o 
   0  -7   9       13.53        7.71     10.97 o 
   1  -7   9      308.91      294.52     27.91 o 
   2  -7   9      597.63      547.85     35.14 o 
   3  -7   9      714.36      715.06     29.35 o 
   4  -7   9       62.87       49.98     11.86 o 
  -4  -6   9      525.76      520.65     35.14 o 
  -3  -6   9      271.61      302.59     29.14 o 
  -2  -6   9      924.01      941.63     47.47 o 
  -1  -6   9      658.96      644.93     35.22 o 
   0  -6   9      520.94      520.81     32.60 o 
   1  -6   9     2400.54     2359.55     69.81 o 
   2  -6   9       81.64      104.88     17.89 o 
   3  -6   9        5.97        9.61      7.09 o 
   4  -6   9       78.57       87.19     12.99 o 
   5  -6   9       86.06       99.12     14.02 o 
  -5  -5   9      565.71      663.22     39.60 o 
  -4  -5   9       42.87       57.41     14.79 o 
  -3  -5   9      141.93      123.64     18.29 o 
  -2  -5   9      256.77      267.30     15.71 o 
  -1  -5   9     4486.25     4628.22     95.42 o 
   0  -5   9       24.32       23.19      7.16 o 
   1  -5   9       47.75       45.20      8.53 o 
   2  -5   9      252.84      232.05     13.07 o 
   3  -5   9       72.16       53.66      8.07 o 
   4  -5   9     2020.07     2035.37     64.36 o 
   5  -5   9      225.77      226.15     14.35 o 
   6  -5   9       37.22       39.47     15.21 o 
  -5  -4   9     1382.59     1448.81     56.30 o 
  -4  -4   9       46.81       39.12     12.48 o 
  -3  -4   9      972.79     1015.30     56.14 o 
  -2  -4   9      583.91      599.24     17.75 o 
  -1  -4   9      253.45      248.46     23.10 o 
   0  -4   9      178.88      173.99     13.22 o 
   1  -4   9      848.57      822.08     21.29 o 
   2  -4   9     3263.00     3170.43     45.37 o 
   3  -4   9      296.50      302.01     14.08 o 
   4  -4   9      156.54      139.73     10.98 o 
   5  -4   9       47.99       44.38      8.24 o 
   6  -4   9      379.26      349.60     22.17 o 
  -5  -3   9       32.79       19.58      8.69 o 
  -4  -3   9       20.94       20.31      8.16 o 
  -3  -3   9      405.89      434.77     23.06 o 
  -2  -3   9     3958.74     4066.30     63.82 o 
  -1  -3   9        0.71        6.54      3.25 o 
   0  -3   9        4.00        6.90      4.17 o 
   1  -3   9     1262.84     1246.69     25.45 o 
   2  -3   9     4659.97     4517.07     54.81 o 
   3  -3   9     1019.09     1028.10     57.29 o 
   4  -3   9      697.01      696.82     20.52 o 
   5  -3   9     1117.62     1101.13     54.86 o 
   6  -3   9      110.21       99.38     13.48 o 
   7  -3   9     1166.68     1135.81     38.74 o 
  -5  -2   9        1.25        7.91      7.37 o 
  -4  -2   9      736.12      821.41     42.30 o 
  -3  -2   9       50.09       26.59      7.87 o 
  -2  -2   9      831.52      865.85     26.85 o 
  -1  -2   9       11.50       14.27      3.75 o 
   0  -2   9     1716.08     1721.70     41.14 o 
   1  -2   9      832.74      813.48     27.37 o 
   2  -2   9        8.35       16.12      4.65 o 
   3  -2   9      847.30      851.97     21.34 o 
   4  -2   9      363.13      362.78     18.74 o 
   5  -2   9     3184.94     3127.26    126.90 o 
   6  -2   9      573.87      603.55     26.22 o 
   7  -2   9       48.21       47.90     11.57 o 
   8  -2   9       57.97       56.30     13.08 o 
  -5  -1   9      434.95      440.49     24.85 o 
  -4  -1   9      572.18      519.54     24.38 o 
  -3  -1   9      123.32      116.74     12.73 o 
  -2  -1   9      236.62      242.75     18.61 o 
  -1  -1   9      272.02      282.05      9.38 o 
   0  -1   9       32.60       34.36      6.76 o 
   1  -1   9     5513.07     5380.16     57.98 o 
   2  -1   9       55.50       38.13      7.52 o 
   3  -1   9     8705.64     8551.01    103.90 o 
   4  -1   9      118.00      136.15     15.27 o 
   5  -1   9      859.78      761.65     29.98 o 
   6  -1   9      301.04      326.59     19.92 o 
   7  -1   9       51.53       49.40     11.04 o 
   8  -1   9      620.17      656.48     30.20 o 
  -5   0   9      271.26      226.70     19.35 o 
  -4   0   9      265.73      254.84     49.22 o 
  -3   0   9       33.66       32.93      8.90 o 
  -2   0   9       26.54       24.02      7.25 o 
  -1   0   9     1672.13     1694.29     54.03 o 
   0   0   9       41.96       49.45      7.80 o 
   1   0   9        9.51        3.65      5.01 o 
   2   0   9      178.96      200.76     23.50 o 
   3   0   9     4215.51     4189.58     90.09 o 
   4   0   9     1771.76     1730.33     39.71 o 
   5   0   9        4.12        7.25     11.61 o 
   6   0   9      883.85      874.83     30.41 o 
   7   0   9      363.68      375.82     22.10 o 
   8   0   9      424.41      415.70     36.58 o 
  -5   1   9       49.67       59.18     15.66 o 
  -4   1   9        1.91        5.71      7.49 o 
  -3   1   9     1346.75     1382.29     57.61 o 
  -2   1   9      652.88      664.48     46.75 o 
  -1   1   9       87.65       97.09     15.62 o 
   0   1   9     1860.35     1870.44     39.57 o 
   1   1   9        1.26        1.67      4.93 o 
   2   1   9      673.88      689.91     24.29 o 
   3   1   9        2.32       18.71      7.55 o 
   4   1   9      851.97      907.93     28.09 o 
   5   1   9      108.46      112.44     13.04 o 
   6   1   9     2427.41     2478.41     69.97 o 
   7   1   9        7.08       15.75      8.78 o 
   8   1   9      185.90      169.64     17.15 o 
   9   1   9       29.27       47.45     13.37 o 
  -4   2   9      312.42      321.13     36.85 o 
  -3   2   9      673.62      691.58     28.15 o 
  -2   2   9      320.47      328.82     18.90 o 
  -1   2   9      333.11      360.65     18.37 o 
   0   2   9      352.53      325.24     19.36 o 
   1   2   9     4151.42     4181.05     62.08 o 
   2   2   9     1063.30     1021.92     28.30 o 
   3   2   9     1014.32     1062.76     29.61 o 
   4   2   9      279.58      304.65     16.95 o 
   5   2   9      217.17      303.21     73.71 o 
   6   2   9      303.60      354.66     19.84 o 
   7   2   9      210.20      237.68     18.33 o 
   8   2   9       30.43       34.46     15.15 o 
   9   2   9     2118.81     2116.79     74.58 o 
  -4   3   9        8.08        9.23      8.44 o 
  -3   3   9        7.57        9.11      7.77 o 
  -2   3   9       72.88       81.08     12.19 o 
  -1   3   9      142.93      162.74     14.05 o 
   0   3   9     1020.86     1079.66     30.18 o 
   1   3   9     1733.11     1736.46     77.84 o 
   2   3   9      584.40      585.52     21.97 o 
   3   3   9     2018.92     2052.74     42.88 o 
   4   3   9      568.17      652.46     24.54 o 
   5   3   9      763.55      767.07     27.39 o 
   6   3   9      187.74      192.78     16.03 o 
   7   3   9       47.97       40.50     10.13 o 
   8   3   9      454.39      480.41     26.29 o 
   9   3   9     1008.23      959.54     51.44 o 
  -3   4   9      194.25      183.76     18.15 o 
  -2   4   9      905.12      936.66     33.36 o 
  -1   4   9      880.43      917.34     55.30 o 
   0   4   9       22.54       32.27      9.02 o 
   1   4   9      139.76      150.49      9.85 o 
   2   4   9      408.51      410.32     24.89 o 
   3   4   9      971.74      951.12     28.82 o 
   4   4   9      581.59      642.17     24.52 o 
   5   4   9      970.37      951.86     30.65 o 
   6   4   9     3320.27     3491.22     73.63 o 
   7   4   9       20.02       19.91      8.57 o 
   8   4   9       14.29       -7.03     10.14 o 
   9   4   9      316.95      273.28     22.33 o 
  -3   5   9     1381.32     1337.23     43.79 o 
  -2   5   9      449.85      421.82     24.15 o 
  -1   5   9        9.99       -2.11      6.02 o 
   0   5   9      111.46      105.32     13.22 o 
   1   5   9      201.43      239.25     16.61 o 
   2   5   9     3012.03     2930.04     53.36 o 
   3   5   9      276.57      276.26     28.07 o 
   4   5   9       95.36       89.76     18.88 o 
   5   5   9      134.01      143.58     13.78 o 
   6   5   9     2481.79     2539.25     54.51 o 
   7   5   9       18.26       19.41      8.93 o 
   8   5   9      917.56      952.96     36.10 o 
   9   5   9     1401.84     1393.26     65.88 o 
  -2   6   9       33.65       27.03     10.59 o 
  -1   6   9      415.39      408.32     23.84 o 
   0   6   9     1884.53     1959.90     85.64 o 
   1   6   9      349.80      384.21     21.34 o 
   2   6   9      445.31      446.41     20.77 o 
   3   6   9       22.54       17.85     13.56 o 
   4   6   9     1063.68     1016.23     31.76 o 
   5   6   9     1265.03     1275.41     36.53 o 
   6   6   9       73.08       53.98     12.68 o 
   7   6   9       34.13       34.67     14.71 o 
   8   6   9      915.81      862.00     47.15 o 
  -1   7   9       95.42       86.48     15.05 o 
   0   7   9      535.47      567.14     27.72 o 
   1   7   9        5.86        8.52      8.67 o 
   2   7   9      528.55      509.42     19.15 o 
   3   7   9      988.55      961.71     42.62 o 
   4   7   9       27.40       38.09     11.77 o 
   5   7   9     1288.34     1332.08     53.27 o 
   6   7   9        4.30        3.98     10.10 o 
   7   7   9      836.37      854.61     46.04 o 
   8   7   9      186.54      198.07     26.95 o 
   0   8   9       66.58       85.72     20.83 o 
   1   8   9      910.90     1023.49     50.57 o 
   2   8   9        0.15       -8.91      9.06 o 
   3   8   9     1311.82     1286.68     50.57 o 
   4   8   9      556.68      536.32     33.79 o 
   5   8   9        0.62        1.99      8.98 o 
   6   8   9        5.23        2.07     10.26 o 
   7   8   9      162.12      158.39     24.57 o 
   1   9   9     1500.09     1627.08     67.82 o 
   2   9   9      156.69      208.88     18.48 o 
   3   9   9       19.70       21.87     12.72 o 
   4   9   9      403.54      389.61     32.12 o 
   5   9   9      256.12      294.68     29.42 o 
   6   9   9      456.41      403.53     34.19 o 
   0  -8  10      453.98      448.53     36.50 o 
  -2  -7  10      477.29      448.22     31.88 o 
  -1  -7  10      191.38      204.03     24.57 o 
   0  -7  10        6.00       23.85     13.60 o 
   1  -7  10        2.76        4.13     10.89 o 
   2  -7  10      102.59      105.04     19.96 o 
   3  -7  10      771.77      771.59     31.37 o 
  -2  -6  10      172.35      133.82     19.56 o 
  -1  -6  10       17.29        8.83     10.34 o 
   0  -6  10        5.92        4.61      9.62 o 
   1  -6  10      701.41      683.89     37.93 o 
   2  -6  10      571.99      569.18     25.49 o 
   3  -6  10      199.46      161.25     23.26 o 
   4  -6  10      658.54      678.01     29.12 o 
  -4  -5  10     1025.80     1075.49     48.74 o 
  -2  -5  10      335.44      281.56     23.38 o 
  -1  -5  10      495.02      455.93     28.31 o 
   0  -5  10     1325.82     1347.67     49.54 o 
   1  -5  10      100.92       96.65      9.70 o 
   2  -5  10       16.53       15.05      5.64 o 
   3  -5  10        4.94        1.57      4.75 o 
   4  -5  10      261.15      247.16     14.92 o 
   5  -5  10      260.85      222.55     15.02 o 
  -4  -4  10      237.49      264.06     25.29 o 
  -3  -4  10       14.61        9.80      7.39 o 
  -2  -4  10      570.26      595.08     38.01 o 
  -1  -4  10     1323.13     1405.62     28.51 o 
   0  -4  10      611.18      612.34     18.93 o 
   1  -4  10      389.59      383.28     15.59 o 
   2  -4  10      520.99      493.74     17.60 o 
   3  -4  10     2144.93     2079.84     38.08 o 
   4  -4  10        1.07       -0.42      4.56 o 
   5  -4  10        0.65        6.52      5.48 o 
   6  -4  10        6.56        1.35      7.70 o 
  -4  -3  10     1377.94     1404.85     41.07 o 
  -3  -3  10      728.41      725.76     30.73 o 
  -2  -3  10      145.39      162.05     23.46 o 
  -1  -3  10       70.47       59.51      7.37 o 
   0  -3  10       42.23       40.09      6.42 o 
   1  -3  10      337.76      347.27     17.44 o 
   2  -3  10     1107.84     1050.33     24.80 o 
   3  -3  10     2839.99     2735.19     43.06 o 
   4  -3  10       35.13       49.09      9.91 o 
   5  -3  10     1195.56     1192.90     36.82 o 
   6  -3  10      450.01      421.49     23.82 o 
   7  -3  10       52.95       59.84     15.74 o 
  -4  -2  10     1561.88     1652.33     44.71 o 
  -3  -2  10       20.97       11.46      7.33 o 
  -2  -2  10       42.66       63.47      9.86 o 
  -1  -2  10      396.08      370.88     17.55 o 
   0  -2  10       86.81       75.44      7.59 o 
   1  -2  10      256.99      291.50     12.69 o 
   2  -2  10       12.16       11.47      4.89 o 
   3  -2  10      234.64      218.14     12.15 o 
   4  -2  10       12.41       13.87      6.66 o 
   5  -2  10     1277.14     1258.08     36.99 o 
   6  -2  10     1986.36     2051.63     88.14 o 
   7  -2  10      455.30      429.42     60.63 o 
  -4  -1  10      361.11      380.55     33.99 o 
  -3  -1  10       29.50       28.08      8.52 o 
  -2  -1  10      599.15      569.33     23.10 o 
  -1  -1  10     4410.76     4666.07    115.29 o 
   0  -1  10      422.19      402.55     18.31 o 
   1  -1  10      243.92      262.61     15.42 o 
   2  -1  10      301.44      326.90     17.21 o 
   3  -1  10        3.60        1.17      5.07 o 
   4  -1  10     1350.99     1285.15     35.58 o 
   5  -1  10        0.92        8.53      6.25 o 
   6  -1  10      346.65      355.24     21.36 o 
   7  -1  10       97.44      109.93     17.33 o 
   8  -1  10     2246.35     2336.28     58.96 o 
  -4   0  10        0.91       -0.46      7.20 o 
  -3   0  10     1701.34     1728.74     44.33 o 
  -2   0  10      410.26      413.37     20.37 o 
  -1   0  10     2193.43     2280.20     78.08 o 
   0   0  10      170.51      177.54     13.30 o 
   1   0  10      799.22      784.63     25.34 o 
   2   0  10     2950.30     2977.28     53.44 o 
   3   0  10      715.05      678.46     39.52 o 
   4   0  10     1147.62     1124.53     33.01 o 
   5   0  10       31.75       29.89      8.40 o 
   6   0  10      171.06      149.69     15.07 o 
   7   0  10      662.25      717.65     34.59 o 
   8   0  10      308.52      274.85     31.29 o 
  -4   1  10      125.96      150.58     16.94 o 
  -3   1  10     1021.75     1136.57     36.51 o 
  -2   1  10     2186.72     2140.76     48.01 o 
  -1   1  10       35.42       28.05      7.66 o 
   0   1  10     1642.89     1662.78     64.72 o 
   1   1  10        1.99        6.16      5.38 o 
   2   1  10     4556.79     4577.00    109.13 o 
   3   1  10      338.42      367.79     62.82 o 
   4   1  10      447.38      463.98     21.24 o 
   5   1  10      293.65      256.98     17.36 o 
   6   1  10       74.34      101.36     13.07 o 
   7   1  10     1023.34     1060.54     62.02 o 
   8   1  10       30.27       31.77     13.20 o 
  -4   2  10      550.13      576.19     28.60 o 
  -3   2  10       27.86        9.35      8.63 o 
  -2   2  10     1002.31     1017.64     33.46 o 
  -1   2  10      195.08      169.82     14.38 o 
   0   2  10     5643.75     5699.10    133.03 o 
   1   2  10      115.11      137.46     19.04 o 
   2   2  10      113.25      126.07     30.14 o 
   3   2  10     1440.92     1432.46     36.39 o 
   4   2  10      152.67      189.50     20.36 o 
   5   2  10     2558.64     2540.84     52.95 o 
   6   2  10      778.82      786.68     29.84 o 
   7   2  10       42.58       50.59     11.58 o 
   8   2  10      363.78      352.66     23.58 o 
  -3   3  10       64.34       47.36     11.88 o 
  -2   3  10      174.26      192.80     17.10 o 
  -1   3  10      142.66      151.91     14.64 o 
   0   3  10      308.13      342.14     33.16 o 
   1   3  10     1072.26     1165.65     32.06 o 
   2   3  10       35.86       40.86      8.60 o 
   3   3  10     4041.72     4047.91     66.46 o 
   4   3  10      533.17      525.64     22.94 o 
   5   3  10      355.54      407.44     21.17 o 
   6   3  10      177.85      197.30     16.73 o 
   7   3  10      586.89      589.05     27.45 o 
   8   3  10        0.54       -5.63      7.74 o 
  -3   4  10      111.33      109.22     15.93 o 
  -2   4  10        1.63        2.12      7.86 o 
  -1   4  10      257.27      270.48     22.90 o 
   0   4  10      117.59      115.73     28.55 o 
   1   4  10       33.66       56.22     17.33 o 
   2   4  10       56.08       57.42      9.50 o 
   3   4  10     2726.56     2758.89     53.76 o 
   4   4  10       79.99       72.28     11.00 o 
   5   4  10      550.00      528.33     58.72 o 
   6   4  10      946.82      906.39     32.68 o 
   7   4  10      993.23      944.78     34.78 o 
   8   4  10      419.55      403.20     39.80 o 
  -2   5  10      625.85      702.69     49.66 o 
  -1   5  10        0.76       -0.01      7.46 o 
   0   5  10        4.93        4.85      6.70 o 
   1   5  10       37.67       84.76     20.59 o 
   2   5  10        5.78       12.40      7.04 o 
   3   5  10      383.50      373.82     19.60 o 
   4   5  10      468.76      499.51     23.18 o 
   5   5  10      231.77      205.70     16.63 o 
   6   5  10     1632.43     1624.52     44.36 o 
   7   5  10      880.81      876.29     33.91 o 
   8   5  10       11.97       16.02     10.36 o 
  -1   6  10      233.13      219.42     19.78 o 
   0   6  10     1001.73     1034.81     36.23 o 
   1   6  10       39.79       23.62     14.95 o 
   2   6  10      346.92      402.81     34.11 o 
   3   6  10      340.33      342.72     19.79 o 
   4   6  10        6.56        9.54      8.11 o 
   5   6  10      754.48      692.76     28.19 o 
   6   6  10      501.43      510.54     25.18 o 
   7   6  10      106.92      110.18     23.46 o 
   8   6  10       51.08       41.03     15.90 o 
   0   7  10        0.46       11.67      9.51 o 
   1   7  10     1320.45     1347.03     62.26 o 
   2   7  10        6.63        6.44     13.04 o 
   3   7  10     2470.63     2502.92     53.70 o 
   4   7  10      136.75      124.68     19.08 o 
   5   7  10        8.06       14.07     10.42 o 
   6   7  10      146.69      120.54     21.39 o 
   7   7  10       84.38       86.83     20.36 o 
   1   8  10      209.91      166.74     24.65 o 
   3   8  10     1043.23     1082.73     47.87 o 
   4   8  10      479.99      438.67     31.88 o 
   5   8  10      135.96      140.82     22.26 o 
   6   8  10     1183.79     1150.87     54.31 o 
   7   8  10       75.06       85.24     20.04 o 
   4   9  10       68.55       67.90     16.94 o 
   5   9  10      119.88      110.05     21.23 o 
   0  -7  11       89.28      114.42     21.31 o 
   1  -7  11     2738.84     2544.18     81.50 o 
  -1  -6  11      373.37      336.74     28.62 o 
   0  -6  11       36.59       26.18     12.68 o 
   1  -6  11     3319.35     3286.83     63.11 o 
   2  -6  11      167.62      138.81     15.91 o 
   3  -6  11      178.61      169.32     16.92 o 
  -1  -5  11      878.72      885.53     37.53 o 
   0  -5  11      643.20      635.99     25.13 o 
   1  -5  11      167.07      142.12     19.80 o 
   2  -5  11       32.33       37.26      7.86 o 
   3  -5  11       55.96       70.17      9.97 o 
   4  -5  11     1878.83     1857.29     39.30 o 
  -2  -4  11       16.12       33.40     15.03 o 
  -1  -4  11       38.34       31.25      6.89 o 
   0  -4  11      818.20      798.59     32.32 o 
   1  -4  11      163.51      182.17     17.71 o 
   2  -4  11     2721.05     2605.82     63.60 o 
   3  -4  11        6.87        4.98      5.47 o 
   4  -4  11      221.10      244.59     15.12 o 
   5  -4  11       18.72       12.32      8.27 o 
  -3  -3  11        9.03       15.27     15.19 o 
  -2  -3  11      290.69      232.97     28.23 o 
  -1  -3  11      234.12      192.42     25.05 o 
   0  -3  11       33.63       38.66      7.04 o 
   1  -3  11     1078.98     1045.89     25.42 o 
   2  -3  11      179.73      180.40     14.65 o 
   3  -3  11      764.46      743.24     25.88 o 
   4  -3  11       56.40       58.66     10.85 o 
   5  -3  11     1008.77      957.96     39.52 o 
   6  -3  11      722.78      677.06     59.95 o 
  -3  -2  11      514.33      561.44     42.86 o 
  -2  -2  11       13.44       15.03     12.80 o 
  -1  -2  11       18.25       18.21     13.04 o 
   0  -2  11        9.69       22.58      5.68 o 
   1  -2  11       11.18        7.57      4.49 o 
   2  -2  11        6.25       13.15      5.07 o 
   3  -2  11      283.62      279.81     39.96 o 
   4  -2  11     1183.93     1133.25     47.75 o 
   5  -2  11      668.39      621.07     27.45 o 
   6  -2  11      164.36      154.56     16.57 o 
   7  -2  11       10.61        5.83      8.34 o 
  -3  -1  11      117.70      109.31     14.19 o 
  -2  -1  11      304.74      327.51     33.87 o 
  -1  -1  11      249.96      255.95     28.94 o 
   0  -1  11     1681.46     1704.24     39.52 o 
   1  -1  11       20.43       19.20      7.95 o 
   2  -1  11       21.86       27.10      7.67 o 
   3  -1  11      320.07      296.16     18.03 o 
   4  -1  11     2691.24     2605.94     88.66 o 
   5  -1  11      275.06      265.76     24.05 o 
   6  -1  11       99.18       87.84     13.52 o 
   7  -1  11      898.27      833.70     34.20 o 
  -3   0  11      137.74      156.33     16.20 o 
  -2   0  11      210.90      232.73     29.34 o 
  -1   0  11       39.08       61.46     17.33 o 
   0   0  11      621.94      710.77     44.45 o 
   1   0  11      610.72      600.29     41.19 o 
   2   0  11     2491.47     2499.51     50.65 o 
   3   0  11      723.43      762.31     27.77 o 
   4   0  11       71.19       66.82     25.25 o 
   5   0  11       51.13       56.89     15.94 o 
   6   0  11      166.10      152.51     15.70 o 
   7   0  11     2689.54     2776.70     63.00 o 
  -3   1  11      317.28      317.68     21.71 o 
  -2   1  11      589.06      558.50     43.41 o 
  -1   1  11        0.75       -8.51     11.13 o 
   0   1  11       47.38       49.14     16.06 o 
   1   1  11      145.86      137.26     13.03 o 
   2   1  11      872.83      859.14     28.61 o 
   3   1  11     5113.25     5145.56     78.89 o 
   4   1  11       48.94       60.40     12.52 o 
   5   1  11     2822.62     2933.73    120.18 o 
   6   1  11      511.23      461.43     24.49 o 
   7   1  11      715.86      702.17     31.00 o 
   8   1  11      464.15      452.44     27.07 o 
  -3   2  11       17.61       24.43      9.92 o 
  -2   2  11       76.69       89.83     13.04 o 
  -1   2  11       39.70       25.92     15.27 o 
   0   2  11       42.65       69.89     18.92 o 
   1   2  11     2485.37     2496.71     84.05 o 
   2   2  11      595.08      550.54     32.40 o 
   3   2  11       27.05       21.12      7.76 o 
   4   2  11        5.40        4.03      6.39 o 
   5   2  11     1581.45     1521.89     41.89 o 
   6   2  11     1698.72     1580.97     44.44 o 
   7   2  11       13.79       19.41      9.11 o 
   8   2  11     2504.00     2471.32    157.79 o 
  -2   3  11        1.13       -2.62      7.78 o 
  -1   3  11     2345.71     2370.45     88.10 o 
   0   3  11      140.90      165.31     27.43 o 
   1   3  11       18.72       13.36     13.44 o 
   2   3  11      499.58      474.64     22.29 o 
   3   3  11      418.82      423.34     21.81 o 
   4   3  11     2377.83     2288.57     50.84 o 
   5   3  11       13.16        8.42      9.58 o 
   6   3  11      162.80      145.81     15.86 o 
   7   3  11      138.99      114.77     15.35 o 
   8   3  11     4997.81     4956.21     90.26 o 
  -2   4  11       18.38       21.75     10.41 o 
  -1   4  11     2197.18     2222.47     86.75 o 
   0   4  11      131.05      159.42     27.35 o 
   1   4  11      187.23      187.57     27.67 o 
   2   4  11      586.56      570.13     25.76 o 
   3   4  11       53.08       48.41     10.00 o 
   4   4  11      874.82      908.92     31.76 o 
   5   4  11      214.20      198.73     16.86 o 
   6   4  11     1435.24     1359.85     41.39 o 
   7   4  11      453.09      485.69     75.94 o 
   8   4  11     1586.54     1496.62     47.15 o 
  -1   5  11      255.21      264.30     34.99 o 
   0   5  11      511.64      565.26     43.73 o 
   1   5  11       56.38       43.18     18.29 o 
   2   5  11     3117.55     3043.68     94.94 o 
   3   5  11       41.78       57.43     10.77 o 
   4   5  11       81.03      100.07     13.45 o 
   5   5  11        1.31       -4.81      6.93 o 
   6   5  11       84.79       97.78     17.10 o 
   7   5  11      911.53      939.89     40.55 o 
   8   5  11      215.77      190.61     19.83 o 
   0   6  11     2832.34     3046.23    102.65 o 
   1   6  11       11.94        9.78     13.76 o 
   2   6  11       57.30       61.78     19.64 o 
   3   6  11       12.05        9.19      7.94 o 
   4   6  11      715.68      725.52     29.07 o 
   5   6  11      100.36      105.65     13.96 o 
   6   6  11      117.57      132.74     28.19 o 
   7   6  11       85.68       89.41     20.24 o 
   1   7  11       78.96       95.34     23.69 o 
   2   7  11       37.07       21.15     15.82 o 
   3   7  11     1518.80     1540.41     66.08 o 
   4   7  11       16.70       18.92     12.64 o 
   5   7  11      359.64      303.42     28.62 o 
   6   7  11      131.61      118.55     22.18 o 
   7   7  11       49.73       50.81     17.10 o 
   4   8  11       11.86       29.02     13.04 o 
   5   8  11      246.39      206.81     25.68 o 
  -1  -5  12       20.18       34.51     12.72 o 
   0  -5  12     1384.23     1300.68     37.61 o 
   1  -5  12        0.93        4.56      6.93 o 
   2  -5  12        1.56       -2.83      7.32 o 
   3  -5  12       27.22       35.23      8.43 o 
  -1  -4  12       69.79       86.27     19.72 o 
   0  -4  12       16.62        7.68      6.12 o 
   1  -4  12       86.38       71.52     12.79 o 
   2  -4  12      119.23      117.78     11.28 o 
   3  -4  12     1487.95     1453.34     49.05 o 
   4  -4  12      152.01      149.35     13.19 o 
  -2  -3  12     2759.89     2942.62     97.01 o 
  -1  -3  12      215.56      227.17     28.15 o 
   0  -3  12      186.58      184.55     13.77 o 
   1  -3  12     2290.79     2302.56     40.47 o 
   2  -3  12       18.74       18.09      6.43 o 
   3  -3  12       25.83       27.80      7.07 o 
   4  -3  12       11.38       10.18      7.55 o 
   5  -3  12      371.00      353.98     22.79 o 
  -2  -2  12      571.49      626.56     45.64 o 
  -1  -2  12      459.12      485.11     39.28 o 
   0  -2  12       23.89       46.52     16.22 o 
   1  -2  12     3403.39     3292.54     61.53 o 
   2  -2  12        4.10        6.06      6.76 o 
   3  -2  12     1852.47     1730.66     44.66 o 
   4  -2  12      204.59      194.14     17.11 o 
   5  -2  12      131.77      130.00     15.63 o 
   6  -2  12      324.29      346.94     24.12 o 
  -2  -1  12      431.89      459.82     40.79 o 
  -1  -1  12     2888.39     3063.80     98.60 o 
   0  -1  12      472.47      497.59     39.20 o 
   1  -1  12      587.72      568.27     30.25 o 
   2  -1  12      112.41      108.96     12.88 o 
   3  -1  12      310.96      253.09     34.99 o 
   4  -1  12     2983.35     2927.67    117.20 o 
   5  -1  12     1043.24      927.08     34.59 o 
   6  -1  12       23.99       16.32     14.39 o 
  -2   0  12        4.56       12.17     13.60 o 
  -1   0  12      509.37      506.98     42.86 o 
   0   0  12      228.22      279.81     32.52 o 
   1   0  12      147.68      165.73     14.79 o 
   2   0  12     1005.96     1004.40     32.79 o 
   3   0  12      136.55      118.29     17.57 o 
   4   0  12       36.10       18.65      8.31 o 
   5   0  12       35.13       36.82     15.86 o 
   6   0  12       60.71       60.87     12.93 o 
   7   0  12       72.43       72.69     13.95 o 
  -2   1  12       16.90       34.83     15.82 o 
  -1   1  12       16.30        0.80     12.01 o 
   0   1  12       16.99       28.78     16.22 o 
   1   1  12     1441.52     1359.91     62.89 o 
   2   1  12     1896.00     1915.90     61.07 o 
   3   1  12       55.45       53.55     10.69 o 
   4   1  12        0.82        0.95      7.04 o 
   5   1  12      999.70     1016.57     44.49 o 
   6   1  12      441.70      472.65     25.66 o 
   7   1  12        7.68        3.79      8.19 o 
  -2   2  12       11.60       11.69     13.68 o 
  -1   2  12      155.20      173.74     30.21 o 
   0   2  12      175.59      165.47     28.55 o 
   1   2  12      928.40     1013.71     55.98 o 
   2   2  12       30.80       20.83      8.48 o 
   3   2  12        3.69        7.74      7.41 o 
   4   2  12      548.32      551.65     29.90 o 
   5   2  12     1022.54      968.09     57.69 o 
   6   2  12      580.83      581.81     33.79 o 
   7   2  12      112.38      112.75     16.01 o 
  -1   3  12        6.76       -1.27     14.23 o 
   0   3  12      744.14      759.43     51.84 o 
   1   3  12      169.37      126.03     25.52 o 
   2   3  12      672.35      687.12     42.26 o 
   3   3  12       46.30       51.13     10.81 o 
   4   3  12     1561.06     1591.48     43.80 o 
   5   3  12       11.99       14.66      8.45 o 
   6   3  12        1.23        9.62      9.94 o 
   7   3  12       90.10       89.81     16.66 o 
  -1   4  12       12.64       10.26     16.14 o 
   0   4  12      809.71      883.95     56.69 o 
   1   4  12      958.92     1046.95     59.16 o 
   2   4  12     2692.14     2699.39     92.16 o 
   3   4  12      664.26      687.83     28.63 o 
   4   4  12      284.60      283.24     20.25 o 
   5   4  12       60.27       61.12     12.25 o 
   6   4  12       15.69       10.62      8.19 o 
   7   4  12     2128.94     2188.78     57.07 o 
   0   5  12        3.67        4.53     14.79 o 
   1   5  12       83.77       60.67     21.63 o 
   2   5  12      470.36      450.52     39.28 o 
   3   5  12     2016.39     2021.80     49.80 o 
   4   5  12       27.84       18.97      9.39 o 
   5   5  12     2045.97     1995.31     51.51 o 
   6   5  12       18.15       25.41      9.93 o 
   7   5  12     1242.03     1191.63     42.32 o 
   1   6  12      892.32      813.58     52.96 o 
   2   6  12     1091.51     1062.06     58.60 o 
   3   6  12       50.42       40.15     17.57 o 
   4   6  12        3.04        2.71      8.23 o 
   5   6  12     2717.83     2758.13     62.20 o 
   6   6  12      639.03      614.30     29.75 o 
   3   7  12      112.77      136.92     26.08 o 
   4   7  12      252.41      253.17     27.11 o 
   5   7  12      917.45      874.41     47.39 o 
   1  -4  13       84.60       86.21     10.86 o 
   2  -4  13        9.81       20.46      7.15 o 
   0  -3  13     1116.16     1261.08     62.10 o 
   1  -3  13      474.28      510.30     37.05 o 
   2  -3  13     1220.58     1217.98     46.28 o 
   3  -3  13      328.57      314.87     21.48 o 
   4  -3  13        3.81        2.13      7.45 o 
  -1  -2  13       13.15       24.17     16.38 o 
   0  -2  13       92.54       67.51     20.51 o 
   1  -2  13       41.17       40.53     10.21 o 
   2  -2  13     1638.59     1564.22     43.19 o 
   3  -2  13      464.58      503.82     25.52 o 
   4  -2  13     2549.68     2637.11     60.43 o 
   5  -2  13      366.00      374.55     26.52 o 
  -1  -1  13        0.60        0.56     13.28 o 
   0  -1  13     1750.00     1892.49     77.84 o 
   1  -1  13      204.60      197.02     19.92 o 
   2  -1  13        6.45        3.61      6.93 o 
   3  -1  13      342.80      328.23     25.80 o 
   4  -1  13      778.05      787.91     31.99 o 
   5  -1  13     1639.43     1557.84     46.66 o 
  -1   0  13       19.81       18.69     17.57 o 
   0   0  13      339.04      329.18     36.81 o 
   1   0  13      295.73      231.94     31.25 o 
   2   0  13      202.91      185.83     16.55 o 
   3   0  13      443.92      484.44     24.87 o 
   4   0  13      341.98      327.40     22.11 o 
   5   0  13      141.28      118.04     15.68 o 
   6   0  13      195.86      203.57     19.24 o 
  -1   1  13      179.48      180.89     31.65 o 
   0   1  13      157.44      116.65     26.24 o 
   1   1  13      812.39      826.54     52.08 o 
   2   1  13       16.61       15.28      8.84 o 
   3   1  13      238.31      225.11     18.71 o 
   4   1  13        6.88       10.53      8.50 o 
   5   1  13       26.24       50.08     12.29 o 
   6   1  13       68.92       76.25     13.96 o 
   0   2  13       54.37       59.56     21.63 o 
   1   2  13     1140.25     1129.09     62.10 o 
   2   2  13       25.87       18.53     15.66 o 
   3   2  13      666.88      665.85     29.21 o 
   4   2  13       31.38       24.75     10.33 o 
   5   2  13       30.28        7.16      8.65 o 
   6   2  13      317.64      310.07     22.90 o 
   0   3  13        8.40      -10.97     16.22 o 
   1   3  13      219.01      235.99     33.63 o 
   2   3  13       39.61       46.83     21.15 o 
   3   3  13      293.94      273.30     20.34 o 
   4   3  13      616.28      622.05     28.75 o 
   5   3  13      861.42      817.19     33.98 o 
   6   3  13       49.99       70.73     13.70 o 
   1   4  13       72.88      114.34     27.43 o 
   2   4  13     1300.04     1387.58     69.49 o 
   3   4  13       19.54        9.79      8.37 o 
   4   4  13       21.30       15.25      9.76 o 
   5   4  13       13.33        7.87     10.22 o 
   6   4  13      249.18      234.53     20.44 o 
   2   5  13      787.54      787.18     52.56 o 
   3   5  13      206.38      190.59     30.06 o 
   4   5  13      150.59      148.69     17.26 o 
   5   5  13        0.05        3.04     13.00 o 
   2  -1  14       57.85       44.12     11.61 o 
   3  -1  14     1181.89     1296.50     73.27 o 
   1   0  14       59.73       20.51     16.46 o 
   2   0  14       94.07       86.85     14.02 o 
   3   0  14     2348.07     2393.26     57.35 o 
   4   0  14      154.12      176.77     38.09 o 
   1   1  14     1130.54     1174.41     66.47 o 
   2   1  14      625.87      646.28     48.03 o 
   3   1  14     1606.45     1591.97     46.09 o 
   4   1  14        0.35       14.01      8.85 o 
   2   2  14      728.49      608.12     48.11 o 
   3   2  14      841.94      847.62     33.96 o 
   4   2  14      694.54      664.14     31.40 o 
   3   3  14      631.15      653.12     50.65 o 
   4   3  14     2662.24     2627.47     62.07 o 
                                                 
